# Supplementary material for: Variation between hospital caesarean delivery rates when Robson’s classification is considered: An observational study from a French perinatal network
Source: PLoS One. 2021 Aug 20;16(8):e0251141. doi: 10.1371/journal.pone.0251141 (PMC8378683; doi:10.1371/journal.pone.0251141)
Supplement: S1 File — (XLTX) [file pone.0251141.s001.xltx]

## Sheet: #LN00070
Maternity	Type of maternity	fetal gender	previous births	Previous stillbirths	History of PPROM	History of CD	Hypertension	threatened labor	Fetal growth restriction	autresmotif	Gestational age at deelivery	Presentation	Mode of onset of labor	PROM	Analgesia	Mode of delivery	indications for CD	Newborn weight	newborn height	Head circumference	Apgar Score 1	Apgar score 5	NICU	maternal education	maternal activity	gestity	parity	Singleton/multiple pregnancy	diabetes	preeclampsia	Active smoking	OH drinking	postpartum hemorrhage
CH POISSY SAINT-GERMAIN	Public	M	0	0	.	N	N	N	N		41	S	D	O		E	N	3640	54.0	36.0	8	10	N	4		1	1	1			0	0	N
CH MEULAN	Public	M	5	.	.	N					36	S	S	N	O	V	N	3690	50.5	35.5	10	10	N			6	6	1	O		0	0	N
CH MANTES-LA-JOLIE	Public	M	1	0	.	N	N	N	N		39	S	S	N		V	N	3490	51.0	36.0	10	10	N	2	5	4	2	1			0	0	N
CH MEULAN	Public	F	.	0	.	N	N	N	N		38	S	S	N		E	N	2450	48.0	33.0	10	10	N			1	1	1			0	0	N
CH MANTES-LA-JOLIE	Public	F	1	0	.	N	N	N	N		41	S	S	N		U	O	4290	54.0	36.5	10	10	N	2		2	2	1			10	.	N
CH MANTES-LA-JOLIE	Public	M	0	0	.	N	N	N	N		41	S	D	N		U	O	3810	52.0	37.0	9	10	N	4	5	1	1	1			0	0	N
CH MANTES-LA-JOLIE	Public	M	.	0	.	N	N	N	N		39	S	S	N		V	N	3600	51.5	37.5	10	10	N	3	5	3	3	1			0	0	N
CH MEULAN	Public	M	0	0	.	N	N	O	N		38	S	D	N		V	N	2575	46.0	33.5	10	10	N			1	2	2			0	0	N
CH MEULAN	Public	M	0	0	.	N	N	O	N		38	S	D	N		V	N	2810	48.5	33.0	10	10	N			1	2	2			0	0	N
CH POISSY SAINT-GERMAIN	Public	F	2	0	.	N	N	N	N		37	S	D	N		V	N	2835	48.5	34.5	10	10	N	2		3	3	1	N	N	0	0	N
CLINIQUE SAINT LOUIS	Private	M	1	0	.	O	O	N	N		36	S	S	N		U	O	3060	47.0	34.5	10	10	N	3	5	2	2	1	N	N	0	0	N
HOPITAL PRIVE DE VERSAILLES	Private	F	1	0	.	N					36	S	S	N	O	V	N	3270	48.0	35.0	10	10	O	3	3	2	2	1			0	0	N
CLINIQUE SAINT GERMAIN	Private	M	1	0	.	N	N	N	N		37	S	S	N		V	N	2745	48.0	33.5	10	10	N	2		2	2	1			0	0	N
CH MEULAN	Public	M	0	0	.	N					38	S	S	O		U	N	2960	49.0	33.0	8	9	N			1	1	1			0	0	N
CH POISSY SAINT-GERMAIN	Public	M	1	0	.	N					38	S	C	N		P	O	3840	50.0	36.0	10	10	N	3	5	3	2	1			0	0	N
CH POISSY SAINT-GERMAIN	Public	F	1	0	.	N	N	N	N		37	S	D	N		V	N	3380	50.0	35.0	10	10	N	3	5	2	2	1			0	0	N
HOPITAL PRIVE PARLY 2	Private	M	.	0	.	N	N	N	N		40	S	S	N		V	N	3320	.	.	10	10	N			2	2	1			0	0	N
CLINIQUE SAINT GERMAIN	Private	M	0	0	.	N	N	N	N		39	S	S	N		V	N	3900	49.0	33.5	10	10	N	4	5	1	1	1			0	0	N
HOPITAL PRIVE DE VERSAILLES	Private	M	0	0	.	N	N	N	N		39	S	C	N		P	N	3440	50.0	36.0	10	10	N		5	1	1	2			0	0	N
HOPITAL PRIVE DE VERSAILLES	Private	F	0	0	.	N	N	N	N		39	A	C	N		P	N	3220	49.0	35.0	10	10	N		5	1	1	2			0	0	N
HOPITAL PRIVE DE VERSAILLES	Private	F	.	.	.	O	N	N	N		40	S	C	N		P	O	3530	50.0	35.5	9	9	O			3	3	1			.	.	N
HOPITAL PRIVE DE VERSAILLES	Private	M	0	0	.	N					39	S	D			V	N	3270	50.0	33.0	10	10	N	4	5	1	1	1			0	0	N
HOPITAL PRIVE DE VERSAILLES	Private	F	1	.	.	N	N	N	N		40	S	S	N	O	V	N	3520	49.5	33.0	10	10	N	4	3	2	2	1			.	.	N
HOPITAL PRIVE DE VERSAILLES	Private	M	0	0	.	N	N	N	N		41	S	D	N		E	N	3530	52.0	35.0	10	10	N	4	3	1	1	1			.	.	N
HOPITAL PRIVE DE VERSAILLES	Private	F	2	0	.	O	N	N	N		41	S	C	N		P	O	3880	50.5	36.0	10	10	O	3		3	3	1			.	.	N
CH MANTES-LA-JOLIE	Public	M	.	0	.	N	N	N	N		38	S	D	N		V	N	3030	49.5	34.0	1	8		3		3	1	1	N	O	0	0	N
CH POISSY SAINT-GERMAIN	Public	M	3	0	.	O					38	S	C	N		P	O	2750	46.0	.	8	8	O	2	6	5	4	1			0	0	N
CH POISSY SAINT-GERMAIN	Public	F	0	0	.	N	N	N	N		39	S	S	O		U	N	3340	51.0	33.0	10	10	N	3	5	1	1	1			.	.	N
CH POISSY SAINT-GERMAIN	Public	F	5	0	.	O	N	N	N		37	S	C	N		P	O	2350	48.0	32.0	10	10	N	3	5	6	6	1			0	0	N
CH POISSY SAINT-GERMAIN	Public	F	0	0	.	N					40	S	S	N		V	N	3020	52.0	34.0	8	10	N	2	5	1	1	1			0	0	N
CH POISSY SAINT-GERMAIN	Public	M	0	0	.	N	N	N	N		39	S	S	N		V	N	3090	47.0	32.5	10	10	N		5	1	1	1			0	0	N
CH POISSY SAINT-GERMAIN	Public	M	2	0	.	N	N	N	N		40	S	D	N		V	N	4030	56.0	36.0	6	10	O	2	5	3	3	1	O		0	0	N
CH POISSY SAINT-GERMAIN	Public	F	1	0	.	N	N	N	N		37	S	D	N		V	N	2640	49.0	33.0	10	10	N	4	3	2	2	1			0	0	N
CH POISSY SAINT-GERMAIN	Public	M	0	0	.	N	N	N	N		39	G	S	N		U	N	2660	47.0	34.0		10		1		1	1	1			0	0	N
HOPITAL PRIVE PARLY 2	Private	M	0	0	.	N	N	N	N		40	S	D	O		E	N	3030	48.0	34.0	10	10	N	4	5	1	1	1			.	.	N
CH POISSY SAINT-GERMAIN	Public	M	1	0	.	N	N	N	N		37	S	C	N		P	O	3160	45.5	32.0	10	10	N	1		2	3	2			0	0	O
CH POISSY SAINT-GERMAIN	Public	M	1	0	.	N	N	N	N		37	S	C	N		P	O	3150	50.0	34.5	9	10	N	1		2	2	2			0	0	O
CH POISSY SAINT-GERMAIN	Public	F	.	0	.	N	N	N	N		39	S	S	N		V	N	3490	51.0	34.0	10	10	N	4	4	3	2	1			.	.	N
CLINIQUE SAINT LOUIS	Private	M	2	0	.	N	N	N	N		36	S	S	N		V	N	2510	45.0	31.5	10	10	N			5	3	1			0	0	N
CH POISSY SAINT-GERMAIN	Public	F	1	0	.	N	N	N	N		39	S	S			V	N	3180	49.0	34.0	10	10	N	4	4	4	2	1			0	0	N
CH POISSY SAINT-GERMAIN	Public	M	0	0	.	N	O	N	N		33	S	C	N		U	O	1760	42.5	31.0	9	10	O	4	3	1	1	1	N	O	0	0	N
CH POISSY SAINT-GERMAIN	Public	M	1	0	.	N	N	N	N		41	S	S	N		V	N	3730	53.0	36.0	10	10	N	4	3	2	2	1			0	0	N
CH POISSY SAINT-GERMAIN	Public	F	1	0	.	N	N	N	N		38	S	C			P	O	2670	50.0	33.0	10	10	N	2		2	2	1			.	.	N
CH MEULAN	Public	F	2	0	.	O	O	N	N		36	S	S	N		P	O	2200	46.0	31.0	10	10	N	2		3	3	1	N	N	0	0	N
CH POISSY SAINT-GERMAIN	Public	M	1	0	.	N	N	N	N		40	S	S	N		V	N	4290	54.5	36.0	10	10	N	1		4	2	1			0	0	N
CH POISSY SAINT-GERMAIN	Public	M	1	0	.	N	N	N	N		39	S	S	N		V	N	3360	50.0	34.0	10	10	N	4	3	2	2	1			0	0	N
CH POISSY SAINT-GERMAIN	Public	F	1	0	.	N	N	N	O		37	S	D	N		V	N	2190	35.5	32.0	9	9	N	3		1	1	1			5	0	N
CH POISSY SAINT-GERMAIN	Public	M	.	0	.	N	N	N	N		40	S	S	N		E	N	3570	56.0	35.0	10	10	N			1	1	1			2	0	N
CH POISSY SAINT-GERMAIN	Public	F	.	0	.	N	N	N	N		41	S	D	N		U	N	3470	52.0	34.5	10	10	N	4	2	1	1	1			0	0	N
CH POISSY SAINT-GERMAIN	Public	M	0	0	.	N	N	N	N		36	S	C	N		U	O	3330	52.5	36.5	8	10	N	4	3	1	1	1		O	0	0	N
CH RAMBOUILLET	Public	F	.	0	.	O	N	N	N		39	S	C			P	O	3290	48.0	36.0	10	10	N	4	5	2	2	1			.	.	N
CH RAMBOUILLET	Public	F	2	0	.	N	N	N	N		41	S	D	O		V	N	3790	52.0	34.5	10	10	N			3	3	1			.	.	N
CH RAMBOUILLET	Public	M	1	0	.	N	N	N	N		39	S	S	O		U	O	2690	46.0	33.0	10	10	N	1		2	2	1			0	0	N
CH RAMBOUILLET	Public	M	1	0	.	N	N	N	N		38	S	S	N		V	N	3520	51.5	34.0	10	10	N	3	5	2	2	1			0	0	N
CH VERSAILLES	Public	F	0	0	.	N					38	S	S	O		V	N	2820	47.0	33.0	8	10	O		5	1	1	1			0	0	N
CH VERSAILLES	Public	M	1	0	.	N					37	S	S	N		V	N	3390	52.5	34.0	10	10	N			3	2	1			0	0	N
CH VERSAILLES	Public	M	0	0	.	N	N	N	N		40	S	S	N		V	N	3670	52.0	35.0	4	9	O		5	2	1	1			0	0	N
HOPITAL PRIVE PARLY 2	Private	F	2	0	.	N					39	S	S	O		E	N	2410	46.0	32.0	10	10	N	3	5	3	2	1			0	0	O
CH RAMBOUILLET	Public	M	.	0	.	N	N	N	N		40	S	S	O		E	N	3500	50.0	34.0	10	10	N			2	1	1			0	0	N
CH MANTES-LA-JOLIE	Public	M	0	0	.	N	N	N	N		34	G	S	O		V	N	2350	46.0	33.0	10	10	N	4	5	1	2	2			0	0	N
CH MANTES-LA-JOLIE	Public	F	0	0	.	N	N	N	N		34	S	S	O		V	N	2400	45.0	34.0	10	10	N	4	5	1	2	2			0	0	N
CH MANTES-LA-JOLIE	Public	M	1	0	.	N	N	N	N		41	S	S	O		V	N	3380	50.0	36.5	10	10	N	4	5	1	1	1			0	0	N
HOP PRIV OUEST PARISIEN	Private	F	1	.	.	N	N	N	N		36	S	S	N	O	V	N	2635	47.0	32.5	10	10	N	3		2	2	1			.	.	N
CH VERSAILLES	Public	F	4	.	.	N					40	S	S	N	O	V	N	3090	49.5	33.5	10	10	N		3	5	5	1			0	0	N
CH VERSAILLES	Public	F	1	0	.	N					40	S	D	N		V	N	3450	49.5	35.0	10	10	N			2	1	1			2	0	N
CH VERSAILLES	Public	M	0	0	.	N					40	S	S	O		E	N	3650	50.5	36.0	10	10	N	4	4	1	1	1			0	0	N
CH VERSAILLES	Public	F	1	0	.	N					41	S	S	N		E	N	3420	49.0	34.0	8	10	N		5	2	2	1			0	0	N
CH VERSAILLES	Public	F	.	0	.	N	N	N	N		39	S	S	N		V	N	3080	49.0	34.5	10	10	N	1	5	3	2	1			0	0	N
CH VERSAILLES	Public	M	1	0	.	N					39	S	S	N		V	N	2850	50.5	34.0	10	10	N	2	5	3	2	1			0	0	N
CH POISSY SAINT-GERMAIN	Public	M	2	0	.	N	N	N	N		39	S	S	N		V	N	3880	.	.	10	10	N	4	3	3	3	1			.	.	N
CH VERSAILLES	Public	F	1	0	.	N	N	N	N		41	S	D	N		V	N	3900	52.0	33.5	10	10	N			3	2	1			0	0	N
CH MANTES-LA-JOLIE	Public	F	.	0	.	N					40	S	D	N		V	N	2740	48.0	34.0	10	10		3		1	1	1			0	0
CLINIQUE SAINT LOUIS	Private	M	2	0	.	N	N	N	N		37	S	S	N		U	O	4020	49.0	37.0	10	10	N			8	3	1			0	0	N
CLINIQUE SAINT LOUIS	Private	F	.	0	.	N	N	N	N		40	S	S	O		U	O	3900	50.0	34.0	10	10	N	3	5	1	1	1			0	0	N
CH RAMBOUILLET	Public	F	.	0	.	N	N	N	N		41	S	D	O		U	N	3180	50.5	35.5	10	10	N	2	4	1	1	1			15	0	N
CH MANTES-LA-JOLIE	Public	F	1	0	.	N	N	N	N		37	S	S	N		V	N	2440	44.0	31.0	10	10	N	3	5	4	2	1			.	.	N
CH VERSAILLES	Public	M	1	0	.	N					38	S	S	N		E	N	2220	44.5	33.5	10	10	N	4	3	4	2	1	N		0	0	O
CH MANTES-LA-JOLIE	Public	F	4	0	.	N					40	S	S	N		V	N	2850	47.0	34.0	10	10	N	3		3	3	1			0	0
CH POISSY SAINT-GERMAIN	Public	F	1	0	.	N	N	N	O		39	S	D	N		V	N	2690	48.5	33.0	10	10	N	3	5	2	2	1			0	0	N
CH POISSY SAINT-GERMAIN	Public	F	0	0	.	N	N	N	N		38	G	D			U	O	2590	47.0	34.5	2	9	N	4	3	1	1	2			0	0	N
CH POISSY SAINT-GERMAIN	Public	M	1	1	.	O	N	N	N		41	S	C	N		P	O	3400	53.0	36.0	10	10	N	4	5	3	3	1		O	0	0	O
CLINIQUE SAINT GERMAIN	Private	M	1	0	.	N					36	S	S	O		V	N	2670	47.0	33.0	8	10	N		5	2	2	1			0	0	N
CH MANTES-LA-JOLIE	Public	F	1	0	.	N	N	N	N		41	S	D	N	O	E	N	3450	47.0	36.5	10	10	N	2		3	3	1			7	0	N
CH POISSY SAINT-GERMAIN	Public	M	0	0	.	N	N	N	N		38	S	D			U	O	2700	45.0	34.5	10	10	N	4	3	1	1	2			0	0	N
CH POISSY SAINT-GERMAIN	Public	M	0	0	.	N					40	S	S	O		V	N	3010	50.0	.	3		O	4	3	1	1	1			0	0	N
CH POISSY SAINT-GERMAIN	Public	F	0	0	.	N	N	N	N		40	S	D	O		E	N	2950	51.0	34.0	7	10	O	4	5	1	1	1			0	0	N
HOPITAL PRIVE DE VERSAILLES	Private	M	3	0	.	N	N	N	N		39	S	S	N		E	N	3480	50.0	35.5	10	10	N	3	5	4	4	1			.	.	N
CLINIQUE SAINT LOUIS	Private	F	1	0	.	N	N	N	N		38	S	S	N		V	N	3320	52.0	36.5	10	10	N	2		2	2	1			.	.
CH MEULAN	Public	F	.	0	.	N					38	S	S	N		V	N	3010	49.0	33.0	10	10	N			3	3	1			0	0	N
CH MANTES-LA-JOLIE	Public	M	0	0	.	N	N	N	N		40	S	D			U	N	3600	50.0	36.5	10	10	N	4	5	1	1	1			0	0	N
CH MANTES-LA-JOLIE	Public	M	4	0	.	N	N	N	N		41	S	D	N		E	N	3760	52.5	37.5	10	10	N	4	2	8	5	1			.	.	N
CH MEULAN	Public	M	.	0	.	N	N	N	N		41	S	D	N		U	N	3370	50.0	36.0	10	10	N			2	2	1			.	.	N
HOPITAL PRIVE PARLY 2	Private	F	1	0	.	N	N	N	N		39	S	D	N		V	N	3120	47.5	34.0	10	10	N	4	5	2	2	1			0	0	N
HOPITAL PRIVE PARLY 2	Private	M	0	0	.	N					38	S	D			U	N	2820	47.0	33.5	10	10	N	4	5	1	1	1			.	.	N
HOPITAL PRIVE PARLY 2	Private	F	1	0	.	O	N	N	N		39	S	C	N		P	N	2730	47.5	33.0	10	10	N	4		3	2	1	O		0	0	N
CLINIQUE SAINT LOUIS	Private	M	1	0	.	N	N	N	N		38	S	D	N		V	N	3370	51.0	34.0	10	10	N	3	5	2	2	1			0	0	N
HOP PRIV OUEST PARISIEN	Private	M	0	0	.	N					39	S	S	N		V	N	3255	50.0	34.0	10	10	N	2	5	1	1	1			0	0	N
HOPITAL PRIVE PARLY 2	Private	F	1	0	.	N	N	N	N		39	S	D	O		U	O	3030	.	.	10	10	N	2	5	2	1	1			0	0	N
CH MEULAN	Public	M	.	0	.	N	N	O	N		37	S	S			V	N	2220	49.0	32.5	10	10	N			1	1	1			.	.	N
CH MANTES-LA-JOLIE	Public	F	3	0	.	O	N	N	N		38	S	C			P	O	3420	47.5	34.0	10	10	N	4	5	4	3	1			.	.	N
CH MANTES-LA-JOLIE	Public	F	0	0	.	N	N	N	N		39	S	S	N		E	N	3550	50.0	35.0	8	9	N	4	3	1	1	1			.	.	N
CH MANTES-LA-JOLIE	Public	M	0	0	.	N	N	N	N		39	S	S	N		E	N	3150	48.0	34.0	6	9	N	3	5	1	1	1			.	.	N
CH MANTES-LA-JOLIE	Public	M	0	0	.	N	N	N	N		41	S	S	N		V	N	3220	51.0	34.5	10	10	N	2	5	1	1	1			0	0
CH MANTES-LA-JOLIE	Public	M	1	0	.	O	N	N	N		38	S	D	N		U	O	3840	49.0	35.0	10	10	O	2	3	2	2	1			0	0	N
CH MANTES-LA-JOLIE	Public	F	0	0	.	N	N	N	N		37	S	S	N		V	N	2940	47.0	32.0	10	10	N	4	4	1	1	1			0	0	N
CH MANTES-LA-JOLIE	Public	F	1	0	.	N	N	N	N		40	S	D	O		V	N	2910	48.0	34.0	10	10	N	4	4	6	2	1			0	0	N
HOPITAL PRIVE DE VERSAILLES	Private	M	0	0	.	N	N	N	N		38	S	S			U	O	2930	47.0	33.0	10	10	N	4	3	1	1	1			0	0	N
HOPITAL PRIVE DE VERSAILLES	Private	M	1	0	.	O	N	N	N		39	S	C			P	O	3400	51.0	35.5	10	10	N	4	5	2	2	1			.	.	N
HOPITAL PRIVE DE VERSAILLES	Private	F	1	0	.	N	N	N	N		40	S	S	N		V	N	2970	48.0	33.0	10	10	N	4	3	3	2	1			0	0	N
HOPITAL PRIVE DE VERSAILLES	Private	F	0	0	.	N	N	N	N		39	S	S	N		V	N	3470	50.0	33.0	10	10	N	4	4	2	1	1			0	0	N
HOPITAL PRIVE PARLY 2	Private	M	2	0	.	N	N	N	N		40	S	S	N		V	N	3570	50.5	36.0	10	10	N	4	3	3	3	1	O		.	0	N
HOPITAL PRIVE PARLY 2	Private	M	1	0	.	N	N	N	N		40	S	S	N		V	N	3650	.	.	10	10	N		4	2	2	1			0	0	N
HOPITAL PRIVE PARLY 2	Private	F	.	0	.	N	N	N	N		40	S	S	N		V	N	4000	51.0	34.5	10	10	N	4	5	2	1	1			.	.	N
HOPITAL PRIVE PARLY 2	Private	M	1	0	.	N	N	N	N		40	S	S	N		V	N	3260	50.0	35.0	10	10	N	4		2	2	1			0	0	N
CH RAMBOUILLET	Public	M	2	0	.	N	N	N	N		39	S	S	N		V	N	2740	49.0	33.5	10	10	N			2	2	1			10	0	N
CH MEULAN	Public	F	.	0	.	N	N	N	N		38	S	S	N		V	N	3175	50.0	35.0	10	10	N			1	1	1			.	.	N
CH MEULAN	Public	M	0	0	.	N	N	N	N		39	S	S	O		V	N	2580	49.0	34.0	10	10	N	2	5	1	1	1			.	.	N
CLINIQUE SAINT GERMAIN	Private	M	0	0	.	N					39	S	D	N		E	N	2965	48.0	33.0	10	10	N	4	5	1	1	1			0	0	N
CH MEULAN	Public	M	3	0	.	N	N	N	N		38	S	S	N		V	N	3470	49.0	35.0	10	10	N			5	4	1			0	0	N
HOPITAL PRIVE DE VERSAILLES	Private	F	2	0	.	O					40	S	C	N		P	O	3330	49.0	34.5	8	9	O	4	3	3	3	1			0	0	N
HOPITAL PRIVE DE VERSAILLES	Private	M	1	0	.	N					40	S	D	N		V	N	3670	54.0	37.0	10	10	N	2	5	3	3	1			0	0	N
HOPITAL PRIVE DE VERSAILLES	Private	F	0	0	.	N					38	S	D	N		U	O	3160	49.0	33.0	10	10	N	4	5	2	1	1	O	N	0	0	N
HOPITAL PRIVE DE VERSAILLES	Private	M	1	0	.	N					38	S	D	N	N	V	N	3165	50.0	35.0	10	10	N	4	3	2	2	1			0	0	N
HOP PRIV OUEST PARISIEN	Private	M	0	0	.	N	N	N	N		40	S	D	N		U	N	3530	51.0	35.0	10	10	N	4	5	1	1	1			0	0	N
CH MEULAN	Public	M	.	0	.	N					41	S	D	N		V	N	3345	51.0	36.0	8	9	N	4	5	1	1	1	O		0	0	N
CH MANTES-LA-JOLIE	Public	F	2	0	.	N	N	O	N		41	S	D	N		V	N	3720	50.0	35.5	10	10	N	4	5	3	3	1			0	0	N
HOP PRIV OUEST PARISIEN	Private	M	1	0	.	N					41	S	D	N		V	N	3150	50.0	35.0	10	10	N	3	5	2	2	1			0	0	N
CLINIQUE SAINT GERMAIN	Private	F	1	0	.	N					38	S	D	N		V	N	3165	.	.	10	10	N	4	3	2	2	1			0	0	N
HOP PRIV OUEST PARISIEN	Private	F	2	0	.	N	N	N	N		41	S	D	N		V	N	3510	50.5	35.5	10	10	N	2		3	3	1			.	.	N
CH POISSY SAINT-GERMAIN	Public	M	0	0	.	N	N	N	N		39	S	S			V	N	3630	53.0	33.0	10	10	N	3		2	2	1			.	.	N
CH POISSY SAINT-GERMAIN	Public	M	.	0	.	N	N	N	N		40	S	D	O	O	V	N	3290	51.5	34.0	10	10	N		5	1	1	1			.	.	N
CH POISSY SAINT-GERMAIN	Public	F	0	0	.	N	N	N	N		40	S	S	N		U	O	3410	52.0	35.0	10	10	N			1	1	1			.	.	N
CH POISSY SAINT-GERMAIN	Public	M	2	0	.	N	N	N	N		39	S	D	N		V	N	3480	51.0	35.5	10	10	N	2		4	3	1			0	0	N
CH POISSY SAINT-GERMAIN	Public	F	1	0	.	O					38	S	D			E	N	3780	.	.	10	10	N	2	5	4	2	1	N	N	0	0	N
CH POISSY SAINT-GERMAIN	Public	F	0	0	.	N	N	O	N	PYELONEPHRITE	41	S	S	N		E	N	3180	49.0	34.5	10	10	N	3		1	1	1			0	0	O
CH POISSY SAINT-GERMAIN	Public	M	0	0	.	N	N	N	N		41	S	D			E	N	3590	50.0	35.5	7	8	O	4	5	1	1	1			0	0	N
CH POISSY SAINT-GERMAIN	Public	F	2	0	.	O	N	N	N		38	S	C	N		P	O	3460	51.0	35.5	10	10	N	3		3	3	1			0	0	N
CH RAMBOUILLET	Public	F	1	0	.	N	N	O	N		38	S	S	N	O	V	N	3201	49.0	33.0	10	10	N	3		3	2	1			.	.	N
CH RAMBOUILLET	Public	F	1	0	.	N	N	N	N		35	S	S	N		V	N	2670	47.0	32.0	10	10	N	3	5	3	2	1			.	.	N
CH RAMBOUILLET	Public	M	3	0	.	N	N	N	N		40	S	S	N		V	N	3730	50.0	36.5	10	10	N	3	5	4	4	1			.	.	N
CH RAMBOUILLET	Public	F	4	0	.	N	N	N	N		38	S	S	N		V	N	3330	48.0	34.0	10	10	N	3	3	5	1	1			.	.	N
CH RAMBOUILLET	Public	F	0	0	.	N	N	N	N		38	S	S	N		V	N	2780	45.0	34.0	10	10	N	4	5	1	1	1			.	.	N
CH POISSY SAINT-GERMAIN	Public	F	0	0	.	N	N	N	N		40	S	S			V	N	3340	49.0	35.0	8	10	N	4	5	1	1	1			0	0	N
CH RAMBOUILLET	Public	F	0	0	.	N	N	N	N		40	S	S	N		V	N	2830	48.0	35.0	10	10	N		5	4	1	1			.	.	N
CH RAMBOUILLET	Public	M	.	0	.	N	N	N	N		39	S	S	N		V	N	3610	51.0	34.0	10	10	N	4	5	2	2	1			.	.	N
CH RAMBOUILLET	Public	M	5	0	.	N	N	N	N		39	S	D	N		V	N	3380	48.0	34.0	10	10	N	4	4	8	5	1			.	.	N
CH POISSY SAINT-GERMAIN	Public	M	1	0	.	N					38	S	D			E	N	3710	52.0	36.0	7	10	N	4	5	2	2	1			0	0	N
CH RAMBOUILLET	Public	F	1	0	.	N	N	N	N		41	S	S	N		V	N	4030	50.5	35.0	10	10	N	4	5	2	2	1			0	0	N
CH RAMBOUILLET	Public	F	1	0	.	N	N	N	N		40	S	S	N		V	N	3340	49.0	33.0	10	10	N		2	2	2	1			.	.	N
CH POISSY SAINT-GERMAIN	Public	M	0	0	.	N	N	N	N	RPM	35	S	S	O		E	N	2540	47.0	31.0	9	10	N	2	5	1	1	1			0	0	N
CH MANTES-LA-JOLIE	Public	F	1	0	.	N					41	S	S	N		V	N	4070	53.5	35.0	10	10	N	4	3	3	2	1	O		0	0	N
HOPITAL PRIVE DE VERSAILLES	Private	F	0	0	.	N	N	N	N		39	S	D			U		3130	49.0	34.0	10	10	N	4		1	1	1			.	.	N
CH MANTES-LA-JOLIE	Public	F	0	0	.	N	N	N	N		33	S	S	O		V	N	2030	.	30.0	10	10	N	4	5	1	1	1			0	0	N
HOPITAL PRIVE DE VERSAILLES	Private	F	0	0	.	N	N	N	N		38	S	C			P	O	3430	52.0	35.5	10	10	N	4	2	1	1	1			.	.	N
CH RAMBOUILLET	Public	M	3	0	.	N	N	N	N		40	S	D	O		V	N	3770	50.0	36.0	10	10	N	3		5	1	1			0	0	N
HOPITAL PRIVE DE VERSAILLES	Private	F	1	0	.	O	N	N	N		40	S	C			P	O	2740	48.0	33.5	10	10	N	3	2	4	2	1			.	.	N
HOPITAL PRIVE PARLY 2	Private	M	2	0	.	N					38	S	S	N		V	N	3420	49.0	36.0	10	10	N	2	2	3	3	1			3	.	N
HOPITAL PRIVE DE VERSAILLES	Private	M	0	0	.	N	N	N	N		41	S	D	N		U	O	3582	52.0	34.0	10	10	N	4	3	1	1	1			.	.	N
CH MANTES-LA-JOLIE	Public	M	2	0	.	N					40	S	S	N		V	N	3550	50.0	37.0	10	10	N	3	5	3	3	1			0	0	N
CH MANTES-LA-JOLIE	Public	F	0	0	.	N	N	N	N		39	S	S	N		V	N	2820	49.0	33.0	10	10	N	3	3	1	1	1			5	.	N
CH MANTES-LA-JOLIE	Public	M	1	1	.	O	N	N	N		39	S	S	N		E	N	3270	50.0	34.5	6	10	N	4	3	2	3	1			.	.	N
CH MANTES-LA-JOLIE	Public	F	.	0	.	N	N	N	N		40	S	D	N		V	N	2690	47.5	32.0	10	10	N	3		2	1	1			.	.	N
CH MANTES-LA-JOLIE	Public	M	.	0	.	N	N	N	N		35	S	S	N		V	N	2840	48.0	33.5	9	10	N	3	5	4	1	1			.	.	N
CH MANTES-LA-JOLIE	Public	M	1	0	.	N	N	N	N		39	S	S	N		V	N	3940	50.0	34.0	10	10	N	4	3	2	2	1			.	.	N
HOPITAL PRIVE PARLY 2	Private	M	0	0	.	N	N	N	N		40	S	S	O		V	N	3050	49.0	34.8	10	10	N	4	3	1	1	1			.	.	N
HOP PRIV OUEST PARISIEN	Private	F	0	0	.	N	N	N	N		39	S	S	N		V	N	2800	48.0	31.0	10	10	N	4	5	1	1	1			.	.	N
CLINIQUE SAINT GERMAIN	Private	F	3	0	.	N	N	N	N		39	S	S	N		V	N	4200	53.0	37.0	10	10	N	4	3	5	1	1			.	.	N
CLINIQUE SAINT GERMAIN	Private	M	3	0	.	N	N	N	N		40	S	S	N		V	N	3880	52.0	36.0	10	10	N	4	5	3	2	1			.	.	N
CLINIQUE SAINT GERMAIN	Private	M	2	0	.	N	N	N	N		38	S	S	N		V	N	4280	53.0	37.0	10	10	N	4	3	3	3	1			.	.	N
CLINIQUE SAINT GERMAIN	Private	M	.	0	.	N	N	N	N		40	S	S	N		V	N	4320	51.0	35.5	10	10	N	2	5	2	2	1			.	.	N
CH VERSAILLES	Public	F	0	0	.	N	N	N	N		39	G	S	N		V	N	3140	50.0	33.5	8	10	N	2		3	1	1			0	0	N
CH VERSAILLES	Public	F	1	0	.	N					37	S	C	N		U	O	3090	48.0	34.0	5	7	O	4	3	2	2	1			0	0	N
CH VERSAILLES	Public	M	2	.	.	N					40	S	D			E	N	3330	49.0	35.0	8	10	O			2	2	1			0	0	N
CH VERSAILLES	Public	F	.	0	.	N					37	S	S	O		V	N	2380	45.5	32.0	10	10	N	4	5	1	1	1			5	0	O
CH VERSAILLES	Public	M	0	0	.	N	N	N	N		40	S	S	O		V	N	3380	49.5	34.5	10	10	N	4	4	1	1	1	O	N	0	0	N
CH VERSAILLES	Public	F	0	0	.	N	N	N	N		41	S	D	N		U	N	3260	49.5	34.0	10	10	N	4	3	2	1	1	O	O	0	0	N
CH VERSAILLES	Public	M	2	0	.	N	N	N	N		37	G	S	N		V	N	2940	49.5	33.5	7	9	N		1	3	4	2			0	0	N
CH VERSAILLES	Public	F	2	0	.	N	N	N	N		37	S	S	N		V	N	2330	45.5	31.5	9	10	N		1	3	3	2			0	0	N
CH VERSAILLES	Public	F	1	0	.	N					39	S	S	N		U	N	2680	49.0	32.0	5	7		3	2	4	2	1			0	0	N
CH VERSAILLES	Public	M	0	0	.	N					39	G	C	N		P	O	3520	51.0	35.0	10	10	N	3	5	2	1	1			0	0	N
CH MEULAN	Public	F	.	0	.	N	N	N	N		37	S	S	N	O	V	N	2330	45.0	33.0	9	10	N			1	1	1			0	0	N
HOP PRIV OUEST PARISIEN	Private	M	2	0	.	N	N	N	N	DIABETE	36	S	S		O	V	N	3720	52.0	35.0	10	10	N	3	5	3	3	1	O	N	0	0	N
CLINIQUE SAINT LOUIS	Private	M	1	0	.	N	N	N	N		37	S	S	O		U	N	2890	53.0	36.0	8	10	N	2	1	3	3	1			0	0	N
CLINIQUE SAINT LOUIS	Private	M	0	0	.	N	N	N	N		36	S	C	N		U	O	3100	47.0	36.0	10	10	N	3	5	1	1	1		O	.	.	N
CH POISSY SAINT-GERMAIN	Public	F	0	0	.	N					39	S	S	N		U		3250	47.5	.	4	6	O	4	5	1	1	1			0	0	N
CH RAMBOUILLET	Public	F	0	0	.	N	N	N	N		35	S	D	N		V	N	3310	48.0	34.0	10	10	N	4	3	1	1	1			0	0	N
CH POISSY SAINT-GERMAIN	Public	M	1	0	.	N	N	N	N		38	S	D			E	N	4170	55.0	35.0	8	9	N	4	3	4	2	1	O		0	0	N
CH POISSY SAINT-GERMAIN	Public	F	0	0	.	N					37	S	C	N		P	N	2530	46.0	32.5	10	10	N	3	5	1	1	1			0	0	N
HOPITAL PRIVE DE VERSAILLES	Private	M	.	0	.	O					39		C			P	O	3970	51.0	37.0	10	10	N	4	2	2	2	1			0	0	N
HOPITAL PRIVE PARLY 2	Private	F	3	0	.	N	N	N	N		41	S	D	N		V	N	2930	50.0	33.0	10	10	N	4	5	4	4	1			0	0	N
CH POISSY SAINT-GERMAIN	Public	F	3	0	.	O					39	S	C	N		P	O	3230	51.0	34.0	10	10	N	2	5	4	3	1			0	0	N
CH MANTES-LA-JOLIE	Public	F	1	0	.	O	N	N	N		40	S	D	O		V	N	3710	52.0	35.0	9	10	N	3	2	3	3	1			0	0	N
CH MANTES-LA-JOLIE	Public	M	0	0	.	N	N	N	N		39	S	D	O		U	N	3450	50.5	35.0	10	10	N	4	5	1	1	1			0	0	N
HOPITAL PRIVE DE VERSAILLES	Private	M	0	0	.	N	N	N	N		39	G	C	N		P	N	3370	50.5	34.0	10	10	N	3	5	1	1	1			0	0	N
HOPITAL PRIVE DE VERSAILLES	Private	M	2	0	.	O					38	S	C	N		P	O	2920	48.0	32.5	10	10	N	4		4	3	1			0	0	N
CH POISSY SAINT-GERMAIN	Public	F	1	0	.	O	N	N	N		36	S	C	N		P	N	4950	54.5	38.0	10	10	N	4		2	2	1			0	0	O
CH POISSY SAINT-GERMAIN	Public	M	2	0	.	O	N	N	N		35	S	S	O		V	N	3050	48.5	33.5	9	9	N	3	5	3	3	1			12	0	N
CH POISSY SAINT-GERMAIN	Public	F	0	0	.	N	N	N	N		37	S	S			U	N	3100	50.0	32.0	7	8	O	4	4	1	1	1	N	N	0	0	N
CH POISSY SAINT-GERMAIN	Public	M	1	0	.	N	N	N	N		38	S	D	N		U		3800	54.0	38.0	8	9	O	4	3	2	2	1	N	N	.	.	N
CH POISSY SAINT-GERMAIN	Public	F	1	0	.	O	N	N	N		32	G	S	O		U	N	1190	41.0	24.0	8	8	O	4		2	2	1			0	0	N
HOPITAL PRIVE DE VERSAILLES	Private	F	.	0	.	O					38	S	C	N		P	O	2900	47.0	35.0	10	10	N		3	2	2	1			0	0	N
HOPITAL PRIVE DE VERSAILLES	Private	M	0	0	.	N	O	N	N		39	S	D	N		U	N	3180	50.0	36.5	10	10	N	3	5	1	1	1	N	N	0	0	N
CLINIQUE SAINT GERMAIN	Private	M	3	0	.	N					39	S	S	N		V	N	3960	50.0	35.0	9	10	N	3	5	4	4	1			0	0	N
HOPITAL PRIVE PARLY 2	Private	M	0	0	.	N	N	N	N		37	S	C	N		P	O	2360	46.5	33.7	6	9	O	4	4	2	1	1	N	N	.	.	N
CH POISSY SAINT-GERMAIN	Public	M	0	0	.	N	N	N	N		39	S	S	N		E	N	3470	51.0	36.5	9	10	N	4	3	1	1	1			10	0	N
HOPITAL PRIVE DE VERSAILLES	Private	M	2	0	.	N	N	N	N		38	G	D			V	N	3080	.	33.0	10	10	N	4	2	3	4	2			0	0	N
CH MANTES-LA-JOLIE	Public	F	.	0	.	N	N	N	N		38	S	S	N	O	V	N	2910	50.0	35.0	10	10	N	4	3	1	1	1			0	0	N
HOPITAL PRIVE DE VERSAILLES	Private	M	1	0	.	N					39	S	D	N		V	N	3680	52.5	36.0	10	10	N	4	3	2	2	1			0	0	N
HOPITAL PRIVE DE VERSAILLES	Private	F	0	0	.	N					39	A	C	N		P	N	2780	48.0	33.0	10	10	N	4	5	1	1	1			0	0	N
HOPITAL PRIVE DE VERSAILLES	Private	M	0	0	.	N					41	S	D	N		U	N	4460	56.0	35.0	10	10	N	4	4	1	1	1			0	0	N
CH MEULAN	Public	F	.	.	.	O					39	S	C			P	O	3830	52.0	35.0	10	10	N	4	3	3	3	1	O		0	0	N
CH MEULAN	Public	M	3	0	.	N	N	N	N		38	S	C			P	O	4350	51.0	37.0	10	10	N	3		4	4	1			0	0	N
CLINIQUE SAINT GERMAIN	Private	F	1	.	.	N	N	N	N		41	S	D	N		V	N	4230	50.0	35.0	10	10	N	4	4	2	2	1			0	0	N
CLINIQUE SAINT GERMAIN	Private	F	3	0	.	N	N	N	N		41	S	D	N		V	N	3235	51.0	35.0	10	10	N	4	3	5	4	1			0	0	N
CLINIQUE SAINT LOUIS	Private	M	1	0	.	N	N	N	N		38	S	C			P	O	3570	48.0	35.0	10	10	N	2	5	2	2	1			.	.	N
CLINIQUE SAINT LOUIS	Private	F	0	0	.	N					39	A	S			U		3520	50.0	35.0	10	10	N	3		2	1	1			0	0	N
HOPITAL PRIVE PARLY 2	Private	F	1	0	.	N	N	N	N		39	S	D	N		V	N	3060	49.0	34.5	10	10	N	2	3	1	1	1			.	.	N
HOPITAL PRIVE PARLY 2	Private	F	0	0	.	N	N	N	N		40	S	C	O		P	O	3420	50.0	36.0	10	10	N	4	5	1	1	1			.	.	N
CH POISSY SAINT-GERMAIN	Public	F	0	0	.	N	N	N	N		40	S	D	O		E	N	3590	53.0	36.0	6	10	N	3		1	1	1			0	0	N
CH POISSY SAINT-GERMAIN	Public	M	1	0	.	N					38	S	D	N		V	N	3240	52.0	33.0	10	10	N	4	5	2	2	1			0	0	N
CH POISSY SAINT-GERMAIN	Public	F	1	0	.	O					39	S	C	N		P	O	3770	53.0	36.5	10	10	N	3	3	2	2	1			0	0	N
CH MANTES-LA-JOLIE	Public	F	4	0	.	N	N	N	N		39	S	D	N		V	N	3460	52.0	34.5	10	10	N	3	2	5	5	1			0	0	N
CH POISSY SAINT-GERMAIN	Public	F	0	0	.	N	N	N	N		38	S	D	N		V	N	2440	48.0	33.0	9	9	N	1		1	2	2			.	.	O
CH POISSY SAINT-GERMAIN	Public	M	0	0	.	N	N	N	N		38	S	D	N		E	N	2720	48.0	33.5	10	10	N	1		1	1	2			.	.	O
CH POISSY SAINT-GERMAIN	Public	F	1	0	.	N	N	N	N		39	S	S			V	N	3370	49.5	34.0	10	10	N	2	5	4	2	1			.	.	N
CH POISSY SAINT-GERMAIN	Public	F	2	0	.	N	N	N	N		35	S	S	N		V	N	2290	44.0	30.5	9	9	O	1		4	3	1			0	0	N
CH POISSY SAINT-GERMAIN	Public	F	0	0	.	N	N	N	N		37	S	S			V	N	3190	50.0	34.5	10	10	N	2	5	2	1	1			0	0	N
CH POISSY SAINT-GERMAIN	Public	M	1	0	.	N	N	N	N		37	S	S		O	V	N	3160	49.0	32.5	10	10	N	1		2	2	1			0	0	N
CH POISSY SAINT-GERMAIN	Public	M	0	0	.	N					37	S	S	N	O	E	N	2840	50.5	32.0	10	10	N	2	5	4	1	1			0	0	N
CH POISSY SAINT-GERMAIN	Public	M	1	0	.	N	N	N	N		40	S	S	N		V	N	3270	51.0	33.5	10	10	N	4	5	2	2	1			.	.	N
HOPITAL PRIVE DE VERSAILLES	Private	F	2	0	.	O					40	S	S			V	N	3460	51.0	36.0	10	10	N	4	3	5	4	1			0	0	N
HOP PRIV OUEST PARISIEN	Private	M	.	0	.	N	N	O	N		40	S	S	N		U	N	2225	47.0	33.0	10	10	N	2		1	1	1			0	0	N
CH POISSY SAINT-GERMAIN	Public	F	0	0	.	N	N	N	N		40	S	S	N		V	N	3310	53.0	35.5	9	10	N	4	5	1	1	1			.	.	N
CH MANTES-LA-JOLIE	Public	F	4	0	.	N	N	N	N		38	S	S	O		V	N	3060	48.0	35.5	10	10	N	2	5	4	4	1			.	.	N
CH POISSY SAINT-GERMAIN	Public	M	2	0	.	O	N	N	N		35	S	S	N		U	O	2550	49.0	33.0	10	10	N	3		4	3	1			.	.	N
HOPITAL PRIVE DE VERSAILLES	Private	F	1	0	.	N	N	N	N	vomissements	39	S	S	N		V	N	3770	51.0	35.0	10	10		4	5	2	2	1			0	0	N
CH POISSY SAINT-GERMAIN	Public	M	2	0	.	O	N	N	N		40	S	C	N		P	O	4160	53.0	37.0	10	10	N	3	5	4	3	1			.	.	N
CH POISSY SAINT-GERMAIN	Public	F	0	0	.	N	N	N	N		40	S	S	N		V	N	4210	55.0	36.0	10	10	N	2	5	2	1	1			0	0	N
CH MANTES-LA-JOLIE	Public	F	4	0	.	N	N	N	N		39	S	D	N		V	N	3650	50.0	35.0	10	10	N	2		5	5	1			.	.	N
CH POISSY SAINT-GERMAIN	Public	F	0	0	.	N	N	N	N		40	S	S			E	N	2940	50.0	34.5	10	10	N	2		2	1	1			20	0	N
CH MANTES-LA-JOLIE	Public	M	1	0	.	N	N	N	N		38	S	C	N		P	O	2560	46.5	33.0	10	10	N	4	4	2	2	1			0	0	N
CH MANTES-LA-JOLIE	Public	F	0	0	.	N	N	N	N		38	S	S	N		V	N	3290	51.0	35.0	10	10	N	2	5	1	1	1			.	.	N
CH MANTES-LA-JOLIE	Public	F	1	0	.	N	N	N	N		39	S	S	N	O	V	N	3200	50.0	35.0	10	10	N	4	5	2	2	1			.	.	N
CH MANTES-LA-JOLIE	Public	F	1	0	.	N	N	N	N		38	S	S	N		V	N	3140	50.0	33.0	10	10	N	2		2	2	1			0	0	N
CH MANTES-LA-JOLIE	Public	F	1	0	.	N	N	N	N		38	S	S	N		V	N	3110	50.0	33.5	10	10	N	3	5	2	2	1			.	.	N
CH POISSY SAINT-GERMAIN	Public	F	2	0	.	N	N	N	O		28	S	C	N		U	N	610	.	23.0	1	2	O	4	3	3	3	1			0	0	N
CH MANTES-LA-JOLIE	Public	F	0	0	.	N	N	N	N		39	S	S	N		V	N	3200	50.5	35.5	10	10	N	4	3	1	1	1			.	.	N
CH MANTES-LA-JOLIE	Public	M	2	0	.	N	N	N	N		35	S	D	N	O	V	N	2800	50.0	36.0	10	10	N	3		3	3	1			0	0	N
CH MANTES-LA-JOLIE	Public	M	0	0	.	N	N	N	N		41	S	S	N		V	N	3780	52.5	36.0	10	10	N	3	5	1	1	1			0	0	N
CH POISSY SAINT-GERMAIN	Public	F	0	0	.	N	N	N	N		41	S	D			U	N	2880	50.0	35.0	10	10	N	4	5	3	1	1			10	0	N
CH POISSY SAINT-GERMAIN	Public	M	0	0	.	N	N	N	N		39	S	S	N		U	N	2750	52.0	33.0	10	10	N	4	5	1	1	1			0	0	N
CH POISSY SAINT-GERMAIN	Public	F	1	0	.	N					41	S	C	N		P	N	4690	54.0	37.5	10	10	N	4	5	3	2	1			0	0	N
CH MEULAN	Public	F	0	0	.	N					39	S	S	O		U	N	3490	52.0	34.0	8	10	N	4	5	1	1	1			10	0	N
HOPITAL PRIVE DE VERSAILLES	Private	F	.	0	.	N					38	S	D	N	O	V	N	3570	50.0	33.5	10	10	N			6	6	1			0	0	N
HOPITAL PRIVE DE VERSAILLES	Private	M	0	0	.	N	N	N	N		39	S	S	N		U	N	3570	51.0	36.0	10	10	N	3		2	1	1			13	.	N
CH POISSY SAINT-GERMAIN	Public	M	0	0	.	N	N	N	N		38	S	C			P	O	3170	50.0	36.0	10	10	N	2	5	3	3	1			.	.	N
CH VERSAILLES	Public	M	0	0	.	N					38	S	D	N		U	N	3120	47.5	34.5	9	9	N	2	5	1	1	1			0	0	N
CH VERSAILLES	Public	M	0	0	.	N					38	S	S	O		V	N	3030	50.0	35.0	10	10	N	4	4	1	1	1			0	0	N
CH VERSAILLES	Public	M	0	0	.	N	N	N	N		40	S	S	N		V	N	3130	.	.	5	9	O	2		1	1	1	O		0	0	N
HOP PRIV OUEST PARISIEN	Private	M	0	0	.	N	N	N	N		39	S	S	N		U	O	3260	50.5	34.0	10	10	N	4	5	1	1	1			.	.	N
HOP PRIV OUEST PARISIEN	Private	M	1	0	.	O					38	S	C	N		P	O	3870	51.5	37.0	9	9	N			2	2	1			0	0	N
CH POISSY SAINT-GERMAIN	Public	F	3	0	.	N	N	N	N		37	S	D	N		V	N	3070	50.5	33.0	10	10	N	1		4	4	1			0	0	N
CLINIQUE SAINT GERMAIN	Private	F	2	0	.	O	N	N	N		39	S	C			P	O	3380	48.0	34.0	5	6	N	4	5	3	3	1			.	.	N
HOPITAL PRIVE DE VERSAILLES	Private	M	1	0	.	O	N	N	N		40	S	S			U	O	3070	51.5	35.0	10	10	N	4	3	2	2	1			0	0	N
HOP PRIV OUEST PARISIEN	Private	M	1	0	.	N	N	N	N		37	S	C	O		U	O	2430	47.0	32.5	10	10	N	3	5	2	2	1	O	N	0	0	N
CH MANTES-LA-JOLIE	Public	M	.	0	.	N	N	O	N		39	S	S	N		U	N	2810	48.0	35.0	9	6	O	2	5	1	1	1			0	0	N
CH MANTES-LA-JOLIE	Public	F	.	0	.	N	N	N	N		39	S	S	N		V	N	2640	46.0	33.0	10	10	N	4		2	2	1			0	0	N
CH MANTES-LA-JOLIE	Public	M	.	0	.	O	N	N	N		38	S	S	N		U	O	3150	50.5	35.0	10	10	N			2	2	1			.	.	N
CH VERSAILLES	Public	M	.	0	.	N	N	N	N		37	S	S	N		V	N	2780	49.0	33.0	10	10	N		5	2	1	1			10	.	N
CH VERSAILLES	Public	M	.	0	.	N	N	N	N		39	S	D	N		V	N	3500	52.5	37.0	10	10	N	2		2	1	1	O		0	0	N
CH VERSAILLES	Public	M	.	0	.	N	N	N	N		39	S	D	N		V	N	3230	51.0	34.0	5	7	O			1	1	1			0	0	N
CH VERSAILLES	Public	M	1	0	.	N	N	N	N		40	S	S	N		E	N	4030	50.5	35.5	9	10				1	1	1			0	0	N
CH VERSAILLES	Public	M	1	.	.	N	N	N	N		38	S	S	N		V	N	2430	45.0	31.0	10	10	N	4	3	2	2	1			0	0	N
CH VERSAILLES	Public	M	1	0	.	N	N	N	N		39	S	S	N		V	N	3670	52.0	35.0	9	10	N			2	2	1			0	0	N
CH VERSAILLES	Public	F	1	0	.	N	N	N	N		39	S	D	N		V	N	2610	47.0	33.0	4	9	O		5	2	2	1			0	0	N
CH VERSAILLES	Public	M	.	0	.	N	N	N	N		40	S	S	N		E	N	4180	51.0	35.0	10	10	N	2		2	1	1			0	0	N
CLINIQUE SAINT LOUIS	Private	F	1	0	.	O	N	N	N		38	G	C	N		P	O	3390	50.0	37.0	10	10	N	3	5	2	2	1	O	N	0	0	N
CH POISSY SAINT-GERMAIN	Public	M	0	0	.	N					41	S	S	O		U	O	3760	51.5	34.5	10	10	N	4	5	1	1	1			10	0	N
HOPITAL PRIVE PARLY 2	Private	F	1	0	.	O	N	N	N		38	S	C	N		U	O	3800	51.0	34.5	10	10	N	4	5	2	2	1			0	0	O
HOPITAL PRIVE DE VERSAILLES	Private	M	1	0	.	N	N	N	N		40		D			V	N	3170	50.0	35.5	10	10	N	4	3	2	2	1			0	0	N
HOP PRIV OUEST PARISIEN	Private	F	6	.	.	O	N	N	N	suivi fin de grossesse	39	S	S	N		U	O	3320	50.0	33.5	10	10	N	3	5	2	2	1			0	0	N
HOP PRIV OUEST PARISIEN	Private	F	0	0	.	N	N	N	N		41	S	D	O		U	N	3940	51.0	35.0	10	10	N	1		2	1	1			.	.	N
HOPITAL PRIVE PARLY 2	Private	M	1	0	.	N	N	N	N		40	S	S	O		U	N	3250	51.0	33.0	10	10	N	3	5	3	2	1			.	.	N
HOPITAL PRIVE PARLY 2	Private	F	1	0	.	N					40	S	D	N		V	N	3990	52.0	35.0	10	10	N	4	5	5	2	1			0	0	N
HOPITAL PRIVE PARLY 2	Private	F	3	0	.	O	N	N	N		37	S	C	N		P	O	2770	46.5	34.0	10	10	N	4	3	4	4	1			.	.	N
CH POISSY SAINT-GERMAIN	Public	F	1	0	.	N	N	N	N		40	S	S	N		V	N	3260	.	.	10	10	N	2	5	3	3	1			.	.	O
CH POISSY SAINT-GERMAIN	Public	F	0	0	.	N	N	N	N		39	S	S	N		E	N	2770	49.0	35.0	10	10	N	4	5	1	1	1			.	.	N
CH POISSY SAINT-GERMAIN	Public	M	3	0	.	N	N	N	N		41	S	D	N		V	N	2750	.	35.0	10	10	N	2		4	4	1			.	.	N
CH POISSY SAINT-GERMAIN	Public	M	.	0	.	N	N	N	N		37	S	S	N		V	N	2640	48.0	34.5	10	10	N	1		1	1	1			.	.	N
CH POISSY SAINT-GERMAIN	Public	F	0	0	.	N	N	N	N		37	S	D	N		V	N	2290	47.0	33.0	10	10	N	4	3	1	1	1			.	.	N
CH MEULAN	Public	F	.	0	.	N	N	N	N		39	S	D	N		E	N	3160	48.0	34.5	9	10	N			1	1	1			.	.	N
HOPITAL PRIVE DE VERSAILLES	Private	M	1	0	.	O	N	N	N		39	S	C			P	O	4430	52.0	37.0	10	10	N	3	4	2	2	1			.	.	N
HOPITAL PRIVE DE VERSAILLES	Private	F	0	0	.	N	N	N	N		39	S	S	N		E	N	2970	49.5	33.0	7	10	N	4	3	2	1	1			.	.	N
HOPITAL PRIVE DE VERSAILLES	Private	F	1	0	.	N	N	N	N		39	S	S	N		V	N	2630	49.0	34.0	10	10	N	4	3	2	2	1			.	.	N
HOPITAL PRIVE DE VERSAILLES	Private	M	1	0	.	N	N	N	N		40	S	S	N		V	N	2820	48.0	32.5	10	10	N	4	5	2	2	1			.	.	N
CH MEULAN	Public	F	.	0	.	N	N	N	N	mfiu j2 a 20sa	38	S	D	N		V	N	2560	48.5	32.0	10	10	N	4	5	1	1	2			.	.	N
CH MANTES-LA-JOLIE	Public	F	0	0	.	N	N	N	N		39	S	S	N		V	N	3280	49.0	34.5	10	10	N	4	5	1	1	1			.	.	N
CH MANTES-LA-JOLIE	Public	F	0	0	.	N	N	N	N		37	G	C	N		U	O	2400	46.0	32.5	10	10	N	3		1	1	1			4	0	N
CH MANTES-LA-JOLIE	Public	F	1	0	.	N	N	N	N		40	S	S	N		V	N	3620	50.5	36.0	10	10	N	3	5	2	2	1			.	.	N
CH MANTES-LA-JOLIE	Public	M	0	0	.	N	N	N	N		39	S	S	N		U	N	3120	49.0	35.0	10	10	N	2	3	3	1	1			20	0	N
CH MANTES-LA-JOLIE	Public	M	1	0	.	O	N	N	N		41	S	D	N		U	O	4220	58.5	36.0	6	9	N	3	5	4	2	1			.	.	N
CLINIQUE SAINT LOUIS	Private	F	1	0	.	O	N	N	N		40	S	C	N		P	O	2920	46.0	33.0	10	10	N	3	5	3	3	1			.	.	N
CLINIQUE SAINT LOUIS	Private	F	1	0	.	N	N	N	N		41	S	D	N		V	N	3790	52.5	37.5	10	10	N	2		2	2	1			.	.	N
CH POISSY SAINT-GERMAIN	Public	M	1	0	.	N					38	S	C	N		P	O	3350	50.0	34.5	10	10	N		3	2	2	1			0	0	N
CH POISSY SAINT-GERMAIN	Public	M	3	0	.	O					39	S	C	N		P	O	3280	51.0	35.5	10	10	N	4	3	3	4	1	N	N	0	0	N
CLINIQUE SAINT LOUIS	Private	F	1	0	.	N	N	N	N		39	S	D	N		V	N	2750	51.0	34.0	10	10	N	4	3	3	2	1			.	.	N
CH POISSY SAINT-GERMAIN	Public	F	1	0	.	O	N	N	N		34	G	D	N		V	N	2000	99.0	.			N			2	2	1			.	.	N
CH MANTES-LA-JOLIE	Public	F	.	0	.	N	N	N	N		23	G	S	N	O	V	N	530	99.0	.						4	2	1			.	.	N
CH VERSAILLES	Public	M	1	.	.	N					40	S	S	N		E	N	4180	53.0	35.5	0	4	O		5	7	5	1			0	0	O
CH POISSY SAINT-GERMAIN	Public	M	1	0	.	N	N	N	N		38	S	D	N		V	N	3800	99.0	.			N	3		5	2	1			.	.	N
CH POISSY SAINT-GERMAIN	Public	M	.	0	.	N	N	N	N		41	S	C	N		P	N	5270	56.0	39.0	10	10	N	4	4	2	2	1			0	0	N
CH VERSAILLES	Public	M	1	0	.	N	N	N	N		39	S	S	N	O	V	N	3580	49.5	34.0	3	9	O			2	2	1			0	0	N
CH MEULAN	Public	M	.	0	.	N	N	N	N		38	S	S	N		E	N	3800	54.0	36.0	8	9	N			1	1	1			0	0	N
HOPITAL PRIVE DE VERSAILLES	Private	M	2	0	.	N	N	N	N		39	S	S	O		V	N	3490	51.0	35.0	10	10	N	4	3	5	3	1			0	0	N
HOPITAL PRIVE DE VERSAILLES	Private	M	2	0	.	N					38	S	S	N		V	N	3650	52.0	34.0	10	10	N	4	5	2	2	1			0	0	N
CH VERSAILLES	Public	M	1	0	.	N	N	N	N		34	S	S	N		E	N	2410	47.0	33.0	8	10		4	5	1	1	1			.	.	N
CH VERSAILLES	Public	M	4	0	.	O					38	S	D	N		V	N	3890	49.5	35.5	10	10	N	4	4	6	5	1			0	0	N
CH POISSY SAINT-GERMAIN	Public	F	0	0	.	N	N	N	N		39	S	S	N		V	N	3780	51.0	36.0	10	10	N	2	5	3	1	1			0	0	N
CLINIQUE SAINT GERMAIN	Private	M	0	0	.	N	N	N	N		38	S	S			V	N	3645	50.5	35.5	10	10	O	4	3	1	1	1			0	0	N
CH VERSAILLES	Public	F	1	0	.	N	N	N	N	métrorragies	40	S	D	N		U	N	3050	49.4	35.0	1	5	O			1	1	1			0	0	N
CH POISSY SAINT-GERMAIN	Public	F	0	0	.	N					30	S	S	N	O	V	N	1650	.	.	8	6	O	4		1	1	1			0	0	N
CLINIQUE SAINT LOUIS	Private	F	0	0	.	N	N	N	N		40	S	D	O		U	N	2850	47.0	32.5	0	5	O	3	3	1	1	1			0	0	N
CH POISSY SAINT-GERMAIN	Public	F	.	0	.	N	N	N	N		40	S	S	O		V	N	3860	53.0	36.0	7	10	O	3	5	1	1	1			0	0	N
CH POISSY SAINT-GERMAIN	Public	F	0	0	.	N					38	S	D	N		V	N	3195	49.0	34.0	5	10	O	4	5	1	1	1			0	0	N
CH POISSY SAINT-GERMAIN	Public	F	.	0	.	N					40	S	S	O		V	N	3080	47.0	33.0	10	10	N	3	5	1	1	1			0	0	N
CH RAMBOUILLET	Public	F	0	0	.	N	N	N	N		40	S	S	O		E	N	3790	51.0	35.0	8	10	N	4	5	1	1	1			0	0	N
CH RAMBOUILLET	Public	M	1	0	.	N	N	N	N		38	S	C	N		P	O	3040	51.0	35.0	10	10	N			4	2	1			0	0	N
HOPITAL PRIVE PARLY 2	Private	M	0	0	.	N	N	N	N		41	S	D	N		U	N	2860	48.5	36.0	1	6	O	4	3	1	1	1			0	0	N
HOPITAL PRIVE DE VERSAILLES	Private	M	0	0	.	N					40	S	D	N		V	N	3570	53.0	37.0	10	10	N	4		1	1	1			0	0	N
CH MANTES-LA-JOLIE	Public	F	0	0	.	N					39	S	S	N		V	N	3190	50.0	35.5	10	10	N	3	5	1	1	1			0	0	N
CH RAMBOUILLET	Public	M	0	0	.	N	N	N	N		35	S	S	O		V	N	2420	46.0	31.0	10	10	N	3	2	1	1	1			0	0	N
HOPITAL PRIVE DE VERSAILLES	Private	F	1	0	.	N	N	N	N		37	A	C	N		P	O	2520	47.0	32.5	10	10	N	4	3	2	3	2			0	0	N
HOPITAL PRIVE DE VERSAILLES	Private	M	1	0	.	N	N	N	N		37	A	C	N		P	O	2760	46.0	34.5	10	10	N	4	3	2	3	2			0	0	N
HOPITAL PRIVE PARLY 2	Private	M	1	0	.	O					39	S	C	N		P	O	4100	52.0	38.0	6	9	O	4	5	2	2	1			.	.	N
CH MANTES-LA-JOLIE	Public	M	1	0	.	N	N	O	N		34	S	S	O		V	N	2140	45.0	31.0	10	10	N	2	5	2	2	1			.	.	N
CH MANTES-LA-JOLIE	Public	M	2	0	.	O					38	S	D	N		U	N	2440	48.0	34.0	10	10	N	3	5	5	3	1			0	0	N
CH MANTES-LA-JOLIE	Public	F	0	0	.	N					36	S	D	N		V	N	2140	42.5	32.0	10	10	N	2		1	1	1			0	0	N
CH VERSAILLES	Public	F	0	0	.	N	N	N	N		41	S	S			V	N	4280	52.0	34.5	4	7	O			3	1	1			.	.
HOP PRIV OUEST PARISIEN	Private	F	.	0	.	N	N	N	N		40	S	S	N		E	N	3565	52.0	33.0	10	10	N	3	5	1	1	1			0	0	N
CH POISSY SAINT-GERMAIN	Public	M	1	0	.	N					38	S	C	N		P	O	3170	52.0	35.0	10	10	N	3		2	2	1			10	0	N
CH POISSY SAINT-GERMAIN	Public	F	1	0	.	N	N	N	N		41	S	C	N		P	N	3830	55.0	36.5	10	10	N	4	4	2	2	1			0	0	N
CH POISSY SAINT-GERMAIN	Public	F	1	0	.	N					39	S	D	O		V	N	3340	51.0	36.5	10	10	N	4	3	3	2	1			0	0	N
CH POISSY SAINT-GERMAIN	Public	M	0	0	.	N	N	N	N		40	S	S	O		U	N	3330	51.0	34.5	8	10	N	3	4	1	1	1	O		0	0	N
CH POISSY SAINT-GERMAIN	Public	F	2	0	.	N					39	S	S	N		V	N	3990	49.0	33.0	9	10	N	3	5	2	2	1			0	0	N
CH VERSAILLES	Public	F	4	0	.	O	N	N	N		39	S	C	N		P	O	2770	45.5	32.5	10	10	N			7	5	1			0	0	N
HOPITAL PRIVE DE VERSAILLES	Private	F	0	0	.	N	N	N	N		39	S	D	O		V	N	3310	50.0	34.0	10	10	N	4	3	1	1	1			0	0	N
CH RAMBOUILLET	Public	F	1	0	.	N	N	N	N		40	S	S	N		E	N	3500	50.5	34.0	10	10	N	4	5	4	2	1			.	.	N
CH RAMBOUILLET	Public	F	1	0	.	N					38	S	D	N		V	N	3592	48.0	34.5	10	10	N	3	5	2	2	1			0	0	N
CH RAMBOUILLET	Public	M	4	0	.	N	N	N	N		39	S	S	N		V	N	3090	49.0	35.0	10	10	N	1		5	5	1			10	0	N
CH RAMBOUILLET	Public	F	0	0	.	N	N	N	N		39	S	S	N		V	N	3600	50.5	33.0	10	10	N	4		1	1	1			.	.	N
CH RAMBOUILLET	Public	M	0	0	.	N	N	N	N		40	S	S	N		E	N	3400	49.0	34.0	10	10	N	4	5	1	1	1			0	0	N
CH RAMBOUILLET	Public	M	0	0	.	N	N	N	N		41	S	D	N		V	N	3560	49.0	36.0	10	10	N	4		2	1	1			.	.	N
CH RAMBOUILLET	Public	F	1	0	.	N	N	N	N		39	S	S		O	V	N	3450	48.5	36.0	10	10	N	2	5	2	2	1			.	.	N
CH RAMBOUILLET	Public	M	0	0	.	N	N	N	N		39	S	S	N		V	N	3070	49.0	32.0	10	10	N	3	5	2	1	1			.	.	N
CH POISSY SAINT-GERMAIN	Public	M	1	0	.	N					41	S	S	N		V	N	3470	52.0	36.0	10	10	N			2	2	1			0	0	N
CH POISSY SAINT-GERMAIN	Public	F	1	0	.	N	N	N	N		41	S	S			V	N	3120	48.0	33.0	10	10	N	3	5	2	2	1			0	0	N
CH POISSY SAINT-GERMAIN	Public	M	0	0	.	N					41	S	S	N		V	N	3370	52.0	33.0	10	10	N	3	4	1	1	1			0	0	N
CH MEULAN	Public	F	0	0	.	N	N	N	N		39	S	S	N		V	N	2660	46.0	33.0	10	10	N	4	5	1	1	1			.	.	N
CH POISSY SAINT-GERMAIN	Public	F	0	0	.	N	N	N	N		39	S	S	N		V	N	3070	.	.	10	10	N	4	5	1	1	1			0	0	N
CH MANTES-LA-JOLIE	Public	M	3	0	.	N	N	N	N		40	S	S	N	O	E	N	3300	53.0	36.0	3	9	O		5	4	4	1			0	0	N
CH MEULAN	Public	F	.	0	.	N	N	N	N		40	S	S	N		V	N	3460	49.0	34.0	7	9	O			2	2	1			0	0	N
CH POISSY SAINT-GERMAIN	Public	F	1	0	.	N	N	N	N		39	S	S	N		V	N	2460	46.0	33.0	10	10	N	3		2	2	1			0	0	N
CH VERSAILLES	Public	M	0	0	.	N	N	N	O		40	S	D	O		E	N	2550	50.0	33.0	10	10	N	2	5	2	1	1			0	0	N
HOPITAL PRIVE PARLY 2	Private	M	0	0	.	N	N	O	N		39	S	D	N		U	N	2790	47.0	35.0	10	10	N	3	5	3	1	1			0	0	N
CH RAMBOUILLET	Public	M	2	0	.	N	N	N	N		39	S	D	N		U	O	3590	50.0	34.0	10	10	N	3	5	1	1	1			.	.	N
CH VERSAILLES	Public	F	2	0	.	N					39	S	D	N		V	N	3620	51.5	35.0	10	10	N			3	3	1		O	0	0	N
CH VERSAILLES	Public	F	1	0	.	N					38	S	D			E	N	2980	46.0	34.5	10	10	N		3	1	1	1			4	0	N
CH VERSAILLES	Public	M	1	0	.	N	N	N	N		41	S	D	N		V	N	3350	51.0	35.5	10	10	N		5	2	2	1			0	0	N
CH RAMBOUILLET	Public	M	1	0	.	O					39	S	S	N		U	O	3590	49.0	34.0	10	10	N	4	5	2	2	1			0	0	N
CH MANTES-LA-JOLIE	Public	M	2	0	.	O	N	N	N	metrorragie	38	S	S	N		U	O	2530	46.0	33.0	10	10	N	4	4	6	3	1			0	0	N
HOPITAL PRIVE DE VERSAILLES	Private	M	0	0	.	N	N	N	N		40	S	D			E	N	3120	49.0	35.0	10	10	N	3	5	2	1	1			.	.	N
CLINIQUE SAINT GERMAIN	Private	M	1	0	.	N					39	S	S	O		U	N	3480	50.0	35.5	9	10	N	4	3	1	1	1			0	0	N
CH VERSAILLES	Public	F	.	0	.	N	N	N	N		38	S	D	O		E	N	3650	50.0	37.0	10	10	N		5	1	1	1			0	0	N
CH VERSAILLES	Public	M	1	0	.	N	N	N	N		37	S	D	N		U	O	2750	47.5	33.5	10	10	N		5	3	2	1			0	0	N
CH VERSAILLES	Public	F	1	0	.	N	N	N	N		41	S	D	N		V	N	3680	51.0	36.0	10	10	N	4	4	4	2	1			0	0	N
CH RAMBOUILLET	Public	F	1	0	.	N	N	N	N	diabète sous insuline	38	S	D	N		V	N	3020	48.0	.	10	10	N	4	5	2	2	1	O	N	0	0	N
CH RAMBOUILLET	Public	F	0	0	.	N	N	N	N		38	S	S	N		V	N	2960	50.0	32.0	10	10	N	4	5	1	1	1			0	0	N
CLINIQUE SAINT GERMAIN	Private	F	1	0	.	N					36	S	D	N		V	N	2470	46.0	33.0	10	10	N	4	3	1	1	1	N	N	0	0	N
CLINIQUE SAINT GERMAIN	Private	F	0	0	.	N	N	N	N		39	S	S	N		V	N	3645	50.0	34.0	10	10	N	4	5	1	1	1			0	0	N
CH POISSY SAINT-GERMAIN	Public	F	0	0	.	N	N	N	N		40	S	S	O		V	N	3130	50.0	33.0	4	9	O	4	3	1	1	1			0	0	N
CH POISSY SAINT-GERMAIN	Public	F	.	0	.	N	N	N	N		36	S	D	N		V	N	2670	.	.		10	N		5	6	3	2			0	0	N
CH POISSY SAINT-GERMAIN	Public	M	1	0	.	N	N	N	N		39	S	C	N		P	O	2660	50.0	34.0	10	10	N	3		2	2	1			0	0	N
CH POISSY SAINT-GERMAIN	Public	M	1	0	.	N	N	N	N		38	S	C	N		P	O	3290	50.0	34.0	10	10	N	4	5	2	2	1			0	0	N
HOP PRIV OUEST PARISIEN	Private	F	0	0	.	N	N	N	N		36	S	S			U	O	2055	0.0	31.0					3	1	1	1		O	.	.	N
CH POISSY SAINT-GERMAIN	Public	M	0	0	.	N					33	S	S	N		V	N	1800	37.0	30.0	8	10		4	5	2	1	1			0	0	N
CH MANTES-LA-JOLIE	Public	F	2	0	.	N					36	S	D	O		V	N	2630	46.0	34.0	10	10	N	4		3	3	1			15	0	N
CH MANTES-LA-JOLIE	Public	M	0	0	.	N	N	N	N		36	S	D	O		E	N	2980	46.5	33.0	9	10	N	3	5	1	1	1			0	0	N
CH MANTES-LA-JOLIE	Public	F	0	0	.	N	N	N	N		38	S	D	N		V	N	2840	46.0	34.5	10	10	N	4	2	2	1	1			0	0	N
CH VERSAILLES	Public	M	1	0	.	N	N	N	N	corticothérapie à 32 s	39	S	C	N		P	O	3620	50.0	35.0	10	10	N		5	5	2	1			0	0	N
CH MANTES-LA-JOLIE	Public	M	3	1	.	O	N	O	N		39	S	S	N		V	N	3030	49.0	33.0	10	10	N	3	2	5	5	1			.	.	N
CH MANTES-LA-JOLIE	Public	M	1	0	.	N	N	N	N		37	S	S	N		V	N	2430	45.0	31.0	10	10	N	4	3	2	2	1			.	.	N
CLINIQUE SAINT GERMAIN	Private	M	0	0	.	N	N	N	N		39	S	D	N		U	O	3875	49.5	36.0	10	10	N	4	3	1	1	1			0	0	N
CH POISSY SAINT-GERMAIN	Public	M	0	0	.	N					38	S	D			E	N	2900	50.0	36.0	10	10	N	4	5	2	1	1			0	0	N
HOPITAL PRIVE PARLY 2	Private	F	1	.	.	O					39	S	C	N		P	O	3660	48.5	36.5			N	4	3	2	2	1			0	0	N
CH POISSY SAINT-GERMAIN	Public	F	.	0	.	N	N	N	N		40	S	S			U	N	3200	50.0	33.0	10	10	N	4	5	1	1	1			.	.	N
CH POISSY SAINT-GERMAIN	Public	F	.	0	.	N	N	N	N		37	S	S	N		E	N	3150	49.0	34.0	7	10	N			2	3	1			.	.	N
CH POISSY SAINT-GERMAIN	Public	F	0	0	.	N	N	N	N		39	S	S	N		V	N	2940	48.0	32.0	10	10	N	3	5	2	2	1			.	.	N
CH POISSY SAINT-GERMAIN	Public	M	.	0	.	N	N	N	N		40	S	S	N		E	N	3560	52.0	38.0	9	10	N	4	5	1	1	1			.	.	N
CH POISSY SAINT-GERMAIN	Public	F	0	0	.	N					41	S	D	N	N	E	N	3350	47.0	35.0	10	10	N	4	5	1	1	1			0	0	N
CH MANTES-LA-JOLIE	Public	M	.	0	.	O	N	N	N		40	S	D			U	O	3120	48.0	34.5	10	10	N	2	6	3	2	1			0	0	N
CH VERSAILLES	Public	F	0	0	.	N	N	N	N		38	S	S	O		V	N	2890	47.0	36.5	9	10	N		5	1	1	1			0	0	N
CH VERSAILLES	Public	F	0	0	.	N					38	S	S	N		E	N	2470	46.0	32.5	8	10	N	4	3	1	1	1			0	0	N
CH VERSAILLES	Public	M	1	0	.	N	N	N	N		40	S	S	N		E	N	4110	53.0	36.0	10	10	N		4	7	2	1			0	0	N
CH POISSY SAINT-GERMAIN	Public	F	.	0	.	N	N	N	N		36	G	D	N		V	N	2600	.	.		10	N		5	6	4	2			0	0	N
CH VERSAILLES	Public	F	0	0	.	N					41	S	S	O		V	N	3300	53.0	37.0	10	10	N	4	3	2	1	1			0	0	N
HOPITAL PRIVE PARLY 2	Private	M	0	0	.	N	N	N	N		39	S	S	N		E	N	3750	50.0	36.0	10	10	N	4		1	1	1			.	.	N
HOPITAL PRIVE PARLY 2	Private	F	0	0	.	N	N	N	N		38	S	D	O		U	O	3345	51.0	33.0	10	10	N	4	5	1	1	1			.	.	N
HOPITAL PRIVE PARLY 2	Private	M	2	0	.	N	N	N	N		36	S	C	N		P	O	2500	48.0	34.5	10	10	N	3	5	3	2	1			4	.	N
HOPITAL PRIVE PARLY 2	Private	F	2	0	.	O	N	N	N		37	S	S			U	O	2615	48.0	33.0	10	10	N	4	3	2	3	1			.	.	N
CLINIQUE SAINT GERMAIN	Private	M	0	0	.	N	N	N	N		40	S	S	N		V	N	3080	.	.	6	6	N	4	5	1	1	1			.	.	N
CH VERSAILLES	Public	F	0	1	.	N					38	S	D	N		V	N	2900	48.0	34.0	2	8	O		5	3	2	1	N	O	1	0	N
CLINIQUE SAINT LOUIS	Private	F	0	0	.	N	N	N	N		40	S	S	N		U	N	3690	52.0	33.0	10	10	N	3	5	1	1	1			.	.	N
CH VERSAILLES	Public	M	1	0	.	N	N	O	N		36	S	S	N		U	O	2270	45.5	32.0	10	10	N	4	5	4	2	1			0	0	N
CH MEULAN	Public	F	0	0	.	N	N	N	N		40	S	S	N		V	N	2970	49.0	33.0	10	10	N			1	1	1			.	.	N
CH VERSAILLES	Public	M	4	0	.	O	N	N	N		39	S	C			P	O	4180	51.0	36.0	10	10	N		5	5	5	1			0	0	N
CH VERSAILLES	Public	M	1	.	.	N	N	N	O		39	S	D	O		V	N	2790	46.0	35.0	3	9	O	3	5	2	2	1	O		0	0	N
CH VERSAILLES	Public	M	.	0	.	N	N	N	N		39	S	S	N		V	N	3200	49.0	35.0	10	10	N	4	3	3	3	1			0	0	N
CH VERSAILLES	Public	F	0	0	.	N					38	S	D	N		V	N	2030	43.0	31.0	10	10	N	2		4	1	1			0	0	N
CH VERSAILLES	Public	F	0	0	.	N	N	N	N		40	S	D	N		U	N	4460	.	.	4	8	O			3	1	1			0	0	N
CLINIQUE SAINT GERMAIN	Private	M	1	0	.	N	N	N	N		37	S	S	N		V	N	3510	51.0	36.0	10	10	N	3	5	2	2	1			0	0	N
CH VERSAILLES	Public	M	1	0	.	N					38	S	S	N		U	O	3030	49.0	35.0	10	10	N	4	5	3	2	1			0	0	N
CH VERSAILLES	Public	M	0	0	.	N	N	N	N		41	S	S	N		U	N	3200	49.5	33.5	9	10	N	4	3	1	1	1			0	0	N
CH POISSY SAINT-GERMAIN	Public	M	.	0	.	O					41	S	C	N		P	O	4860	58.0	40.0	10	10	N	4		2	2	1			0	0	N
CH POISSY SAINT-GERMAIN	Public	M	1	0	.	N					39	G	C	N		P	N	3200	50.0	34.0	10	10	N	3		1	1	1			0	0	N
CH MANTES-LA-JOLIE	Public	M	1	0	.	O					41	S	D	N		U	O	2970	49.0	33.0	10	10	N	4	5	2	2	1			0	0	N
CH MANTES-LA-JOLIE	Public	F	2	0	.	N					40	S	D	N		V	N	3180	48.5	34.0	10	10	N	3	5	2	3	1			0	0	N
CH POISSY SAINT-GERMAIN	Public	F	0	0	.	N					39	A	S	N		U	N	3090	50.5	34.0	6	10	O	4		1	1	1			0	0	N
CH POISSY SAINT-GERMAIN	Public	F	2	0	.	O					38	S	C	N		P	N	2770	47.0	34.0	10	10	N	3	5	3	3	1	N	N	0	0	N
CH POISSY SAINT-GERMAIN	Public	M	0	0	.	N	N	O	N		33	S	S	N		V	N	2190	43.0	31.0	4	9	N	3	5	1	1	1	N	N	0	0	N
CH POISSY SAINT-GERMAIN	Public	F	4	0	.	N	N	N	N		39	S	S	N	O	V	N	3410	50.0	33.0	10	10	N	3	6	5	5	1			10	.	N
CH POISSY SAINT-GERMAIN	Public	M	4	0	.	N	N	N	N		31	S	S	N		V	N	1770	43.0	28.0	10	10	N	4	3	6	4	1			0	0	N
CH VERSAILLES	Public	F	0	0	.	N					40	S	S	N		U	N	3080	50.0	33.5	9	10	N	2	5	3	1	1			10	0	N
CH MANTES-LA-JOLIE	Public	F	1	0	.	N	N	N	N		38	S	C	N		P	O	4360	52.0	37.0	10	10	N	2		2	2	1			0	0	N
HOPITAL PRIVE PARLY 2	Private	M	1	0	.	N					39	S	S	N		U	N	3480	50.5	33.5	10	10	N	4	5	3	2	1			0	0	N
HOPITAL PRIVE PARLY 2	Private	F	0	0	.	N					39	G	C	N		P	N	3110	48.0	34.0	10	10	N	4	3	1	1	1			.	.	N
CH RAMBOUILLET	Public	M	1	0	.	N					41	S	D	N		V	N	3940	51.0	35.0	10	10	N			2	2	1			0	0	N
CH POISSY SAINT-GERMAIN	Public	F	2	0	.	N					41	S	D			V	N	3800	52.5	38.0	9	10	N	2	5	3	3	1			0	0	N
CH POISSY SAINT-GERMAIN	Public	M	1	0	.	N	N	N	N		41	S	S	N	O	V	N	3210	54.5	35.0	1	8	O	3	4	2	2	1			0	0	N
CH POISSY SAINT-GERMAIN	Public	M	1	0	.	N	N	O	N		34	G	C	N		P	N	1460	41.0	30.0	10	10	N	4	4	3	3	2			0	0	N
CH POISSY SAINT-GERMAIN	Public	F	1	0	.	N	N	O	N		34		C	N		P	N	1730	43.0	31.0	9	10	N	4	5	2	2	3	N	N	0	0	O
CH POISSY SAINT-GERMAIN	Public	F	1	0	.	N	N	O	N		34		C	N		P	N	1900	43.0	31.5	8	9		4	5	2	3	3	N	N	0	0	O
HOP PRIV OUEST PARISIEN	Private	M	1	0	.	N					41	S	D	N		V	N	3690	53.5	36.0	10	10	N	3	5	2	2	1			0	0	N
HOP PRIV OUEST PARISIEN	Private	F	2	.	.	O	N	N	N		37	S	S	N		U	O	3630	49.5	34.0	8	8	N			3	3	1			0	0	N
CH VERSAILLES	Public	F	0	0	.	N	N	N	N		39	S	D			V	N	3700	50.5	35.0	10	10	N	4		1	1	1			0	0	N
CH MANTES-LA-JOLIE	Public	M	0	0	.	N	N	O	N		39	S	S	O		U	N	3340	49.0	35.0	4	9	O	4	3	1	1	1			0	0	N
CH MANTES-LA-JOLIE	Public	M	0	0	.	N					40	S	S	O		E	N	3710	51.0	37.0	1	9	O	3		1	1	1			0	0	N
CH POISSY SAINT-GERMAIN	Public	M	0	0	.	N	N	N	N		37	S	S	N		V	N	2300	48.0	32.0	10	10	N	3	5	2	1	1			0	0	N
CH MANTES-LA-JOLIE	Public	M	1	0	.	N	N	N	N		38	S	D	N		U	N	2370	48.0	32.5	10	10	N	4		2	2	1			0	0	N
HOPITAL PRIVE PARLY 2	Private	M	0	0	.	N	N		N	cholestase	36	S	D	O		V	N	2260	.	.	10	10	N	4	4	1	2	2	N	N	0	0	N
HOPITAL PRIVE PARLY 2	Private	M	0	0	.	N	N		N	cholestase	36	S	D	O		V	N	1750	.	.	8	10	N	4	4	1	2	2	N	N	0	0	N
HOPITAL PRIVE PARLY 2	Private	M	2	0	.	N	N	N	N		39	S	S			V	N	3540	52.0	36.5	7	10	O	3	3	4	3	1			.	.	N
HOPITAL PRIVE DE VERSAILLES	Private	M	0	0	.	N	N	N	N		39	S	C			P	O	4150	52.5	37.5	10	10	N	3	5	1	1	1			0	0	N
CH MANTES-LA-JOLIE	Public	M	2	0	.	N	N	N	N		40	S	S		O	V	N	3950	52.0	35.0	10	10	N	4	5	3	3	1			5	0	N
HOP PRIV OUEST PARISIEN	Private	F	3	0	.	O	N	N	N		39	S	C	N		P	O	3270	49.0	35.5	10	10	N	1	5	4	4	1			0	0	N
CH MANTES-LA-JOLIE	Public	M	0	0	.	N	N	N	N		34	S	S	N		V	N	1800	42.5	32.0	10	10	N	4	5	.	2	2	O	N	0	0	N
CH POISSY SAINT-GERMAIN	Public	M	2	0	.	O					40	S	S			U	N	3370	54.0	35.0	10	10	N	2		6	4	1			0	0	N
HOPITAL PRIVE DE VERSAILLES	Private	F	0	0	.	N					38	S	D			U	O	3030	49.0	34.0	10	10	N	2	5	3	1	1			0	0	N
HOPITAL PRIVE PARLY 2	Private	M	0	0	.	N					38	S	D	N		V	N	3830	50.0	.	10	10	N	4	5	1	1	1			0	0	N
CH MANTES-LA-JOLIE	Public	M	0	0	.	N	N	N	N		34	S	S	N		E	N	2170	45.5	33.0	8	10	N	4	5	.	2	2	O	N	0	0	N
CH RAMBOUILLET	Public	F	0	0	.	N	N	N	N		40	S	S			V	N	3190	48.0	34.0	10	10		4	3	1	1	1			0	0	N
CH MANTES-LA-JOLIE	Public	F	5	0	.	N	N	N	N		39	S	S	N		V	N	3380	48.0	34.5	10	10	N	3		6	6	1			.	.	N
HOPITAL PRIVE DE VERSAILLES	Private	M	0	0	.	N			O		38	S	D	N		U	N	2800	47.5	34.0	10	10	N	4	5	1	1	1			0	0	N
CH VERSAILLES	Public	M	0	0	.	N	N	N	N		41	S	D	N		U	N	3070	48.0	34.0	10	10	O			1	1	1			.	.	N
HOPITAL PRIVE DE VERSAILLES	Private	F	2	0	.	N	N	N	N		36	S	S	N		V	N	2920	46.0	34.0	10	10	N	4	5	3	3	1			0	0	N
CH POISSY SAINT-GERMAIN	Public	M	1	0	.	N	N	N	N		39	S	S	O		V	N	3150	51.0	34.0	10	10	N	4	5	2	2	1			0	0	N
CH MANTES-LA-JOLIE	Public	M	2	0	.	N					36	S	D	N		V	N	2510	45.5	31.5	10	10	N	4	3	3	3	1			0	0	N
CH POISSY SAINT-GERMAIN	Public	F	1	0	.	N	N	N	N		39	S	D	N		V	N	3270	50.0	34.5	2	3	O	3	5	2	2	1			.	.	N
CH POISSY SAINT-GERMAIN	Public	F	1	0	.	N	N	N	O		35	A	C	N		P	N	2100	41.0	31.0	5	9	O	4	2	4	3	2	N	N	0	0	N
CH POISSY SAINT-GERMAIN	Public	F	0	0	.	N	N	N	N		39	S	S			V	N	3060	50.0	34.5	10	10	N	3	5	1	1	1			0	0	N
CH MEULAN	Public	M	.	0	.	N	N	N	N		40	S	S	N		U	N	3515	53.0	37.0	1	6	O			2	1	1			0	0	N
CH VERSAILLES	Public	M	1	0	.	N					38	S	S	N		U	O	3750	50.5	37.0	9	10	N	4	3	3	2	1			0	0	N
HOP PRIV OUEST PARISIEN	Private	M	.	0	.	N	N	N	N		39	S	S	O		U	N	3440	49.0	35.5	10	10	N			1	1	1			.	.	N
HOPITAL PRIVE DE VERSAILLES	Private	M	2	0	.	N	N	N	N		40	S	S	N		V	N	3680	51.0	36.0	10	10	N	4	5	4	3	1			0	0	N
HOP PRIV OUEST PARISIEN	Private	M	1	.	.	O	N	N	N		40	S	S	N		U	N	4150	54.5	35.0	9	10	N	4	5	2	2	1			0	0	N
CH POISSY SAINT-GERMAIN	Public	F	0	0	.	N	N	N	N		41	S	S			E	N	3410	52.0	33.0	10	10	N	4	5	1	1	1			0	0	N
HOP PRIV OUEST PARISIEN	Private	F	0	0	.	N	N	N	O		37	S	C	N		P	N	2075	43.0	30.5	9	9	N			2	1	1			0	0	N
HOP PRIV OUEST PARISIEN	Private	F	1	0	.	N	N	N	N		40	S	S	N		V	N	2975	50.0	34.0	10	10	N	3	5	3	2	1			0	0	N
CH RAMBOUILLET	Public	F	1	0	.	N					38	S	S	N		V	N	3340	50.0	35.0	10	10	N	4	5	2	2	1			0	0	N
CH RAMBOUILLET	Public	M	2	0	.	N	N	N	N		38	S	S	N		V	N	3080	48.0	34.0	10	10	N	2		3	3	1			.	.	N
CLINIQUE SAINT GERMAIN	Private	F	0	0	.	N					39	S	S	O		E	N	3140	50.0	34.0	7	10	N	4	5	1	1	1			0	0	N
CH POISSY SAINT-GERMAIN	Public	M	0	0	.	N	N	N	N		40	S	S	N		U	N	3010	50.5	34.5	10	10	N	4	5	1	1	1			.	.	N
CH POISSY SAINT-GERMAIN	Public	F	3	0	.	N					41	S	C	N		U	N	4180	52.0	37.0	10	10	N	4	4	5	4	1			0	0	N
CH POISSY SAINT-GERMAIN	Public	F	1	0	.	N	N	N	N		39	S	C	N		U	O	3480	50.0	36.5	10	10	N	4	3	2	2	1			0	0	N
CH POISSY SAINT-GERMAIN	Public	F	0	1	.	N	N	N	N		40	S	D	O		U	O	2780	50.0	34.0	7	10	N	4		4	2	1			0	0	N
CH MEULAN	Public	M	.	0	.	N	N	N	N		40	S	S	N		U	O	3300	48.0	35.0	8	8	N			4	4	1			.	.	N
CH MANTES-LA-JOLIE	Public	F	1	.	.	O	N	N	N	D I D	37	S	C	N		P	O	3830	51.0	36.0	10	10	N	3	5	2	2	1			5	0	N
HOP PRIV OUEST PARISIEN	Private	M	3	0	.	N	N	N	N		40	S	S	N		V	N	3620	.	.	10	10	N			2	2	1			.	.	N
HOPITAL PRIVE DE VERSAILLES	Private	M	1	0	.	N	N	N	N		39	S	D	N		V	N	3200	50.0	33.5	10	10	N	4	4	3	2	1			0	0	N
CH POISSY SAINT-GERMAIN	Public	F	.	0	.	O					39	G	C	N		P	O	3620	53.0	36.5	10	10	N	4	5	2	2	1			0	0	N
CH POISSY SAINT-GERMAIN	Public	M	1	0	.	N	N	N	N		38	S	C	N		U	O	3560	50.0	.	10	10	N	1		2	2	1			0	0	N
CH RAMBOUILLET	Public	F	0	0	.	N	N	N	N		41	S	D	N		V	N	3170	49.5	35.5	10	10	N	4	3	2	1	1			0	0	N
CH MEULAN	Public	F	.	0	.	N					40	S	D	N		E	N	3370	52.0	35.0	10	10	N			1	1	1			0	0	N
CH VERSAILLES	Public	M	1	0	.	O	N	N	N		41	S	C			P	O	4000	52.0	34.5	10	10	N			2	2	1	O		0	0	N
CH VERSAILLES	Public	M	.	0	.	N	N	N	N		41	S	D	O		V	N	2700	.	.	10	10	N	4	5	1	1	1			0	0	O
CH VERSAILLES	Public	M	.	0	.	N	N	N	N		39	G	C	N		P	O	3680	49.0	36.0	10	10	N	2	5	3	3	1			0	0	N
CLINIQUE SAINT LOUIS	Private	F	1	0	.	N	N	N	N		39	S	C	N		P	O	3020	48.0	36.0	10	10	N	3	5	2	2	1			.	.	N
HOPITAL PRIVE PARLY 2	Private	M	1	0	.	N					39	S	D			V	N	3450	49.0	35.0	10	10	N	4	5	3	2	1			0	0	N
CH POISSY SAINT-GERMAIN	Public	F	0	0	.	N	N	N	N		37	S	S	N		V	N	3140	51.0	33.0	10	10	N	4		1	1	1			0	0	N
CH RAMBOUILLET	Public	M	0	0	.	N	N	N	N		40	S	S	N		E	N	4380	56.0	36.5	7	8	N	4	3	1	1	1	O	N	.	.	N
CH MEULAN	Public	M	.	0	.	N	N	N	N		41	G	C			P	O	3555	.	.	10	10	N			7	5	1			.	.	N
HOPITAL PRIVE DE VERSAILLES	Private	M	.	0	.	O	N	N	N		38	S	C			P	O	3240	50.5	34.5	7	8	N	4	2	2	2	1			.	.	N
HOPITAL PRIVE DE VERSAILLES	Private	M	1	0	.	N	N	N	N		40	S	S	N		V	N	3740	50.0	36.0	10	10	N	3	5	2	2	1			.	.	N
CH POISSY SAINT-GERMAIN	Public	M	0	0	.	N	N	N	N		38	S	D	N		U	N	2550	50.0	32.0	10	10	N	2		2	1	1			.	.	N
CH POISSY SAINT-GERMAIN	Public	F	0	0	.	N	N	N	N		38	S	C			P	O	2760	50.0	33.5	10	10	N	4	5	2	2	1			0	0	N
CH POISSY SAINT-GERMAIN	Public	F	0	0	.	N	N	N	N		35	S	S	N		V	N	3250	50.5	33.5	10	10	N	3		1	1	1			.	.
CH POISSY SAINT-GERMAIN	Public	F	0	0	.	N	N	N	N		40	S	S	N		V	N	2610	48.0	31.5	2	9	N	4	4	1	1	1			.	.	N
CH POISSY SAINT-GERMAIN	Public	M	0	0	.	N	N	N	N		38	S	S	O		V	N	3470	53.0	34.0	10	10	N	4	4	1	1	1			.	.	N
CH MANTES-LA-JOLIE	Public	F	0	0	.	N	N	N	N		40	S	D	O		U	N	3120	49.0	36.0	5	10	N	4	5	1	1	1			0	0	N
CH POISSY SAINT-GERMAIN	Public	M	0	0	.	N	N	N	N		35	S	S	O		E	N	2340	44.5	32.5	10	10	N	3	5	1	1	1	O		0	0	N
CH VERSAILLES	Public	F	1	0	.	N	N	N	O		36	S	C	N		P	N	2390	45.5	31.0	10	10	O			2	3	2			0	0	O
CH VERSAILLES	Public	F	1	0	.	N	N	N	O		36	S	C	N		P	N	2500	47.5	31.5	10	10	N			2	3	2			0	0	O
CH VERSAILLES	Public	M	1	0	.	N	N	N	N		36	S	D	O		V	N	2620	47.0	32.5	10	10	N	4	3	5	3	1			0	0	N
CH VERSAILLES	Public	F	1	0	.	O	N	N	N		39	S	S	N		V	N	2910	49.5	33.0	10	10	N		4	2	2	1			0	0	N
CH VERSAILLES	Public	M	2	0	.	N					39	S	S	N		V	N	3640	50.0	34.5	10	10	N	4	3	6	3	1			0	0	N
HOPITAL PRIVE DE VERSAILLES	Private	M	.	0	.	N					39	S	S	N		U	O	3620	51.0	35.0	10	10	N	3	5	1	1	1			0	0	N
CH MANTES-LA-JOLIE	Public	F	.	0	.	N					41	S	D	N		V	N	4260	53.0	36.0	10	10	N	3		3	3	1			0	0	N
CH MANTES-LA-JOLIE	Public	M	1	0	.	N	N	N	N		39	S	D	N		V	N	2740	48.0	34.0	10	10	N	2	6	5	2	1	N	N	15	0	N
CH VERSAILLES	Public	F	2	.	.	N					37	G	C	N		U	O	2640	46.0	33.5	10	10	N	2	5	3	3	1			0	0	N
CH VERSAILLES	Public	M	0	0	.	N					39	S	S	O		U	N	3600	52.0	36.0	10	10	N	4	3	1	1	1			0	0	N
CH VERSAILLES	Public	M	1	.	.	O					40	S	S	N		U	O	3700	50.0	35.5	10	10	N	2	5	3	2	1			0	0	N
CH VERSAILLES	Public	F	2	0	.	N	N	N	N		37	S	S	N		U	N	3760	50.0	33.0	10	10	N		5	4	3	1			0	0	N
CH POISSY SAINT-GERMAIN	Public	F	3	0	.	N					39	S	C	N	N	P	O	3110	46.0	33.5	10	10	N	2	5	3	4	1			0	0	N
HOPITAL PRIVE PARLY 2	Private	F	2	0	.	O	N	N	N		38	S	C	N		P	O	3600	50.5	35.0	10	10	N	4		4	3	1			0	0	N
HOP PRIV OUEST PARISIEN	Private	M	2	0	.	N	N	N	N		39	S	D	N		U	N	3580	51.0	36.0	10	10	N	2		3	3	1			.	.	N
CH RAMBOUILLET	Public	M	1	0	.	O	N	N	N		41	S	D	N	N	V	N	3250	50.0	33.0	10	10	N	4	3	3	2	1	O	N	0	0	N
CH RAMBOUILLET	Public	F	1	0	.	N					38	S	D	O		U	O	3040	47.5	35.0	10	10	N	4		3	2	1			0	0	N
CH POISSY SAINT-GERMAIN	Public	M	.	0	.	N	N	N	N		39	S	S	O		U	N	4170	54.0	36.0	10	10	N	4		1	1	1			0	0	N
HOPITAL PRIVE DE VERSAILLES	Private	F	0	0	.	N					40	S	S	N		U	N	3540	50.0	34.0	10	10	N	4	5	1	1	1			0	0	N
CH MANTES-LA-JOLIE	Public	M	5	0	.	O					39	S	D	N		V	N	3780	52.5	37.0	10	10	N			7	7	1			0	0	N
HOP PRIV OUEST PARISIEN	Private	F	2	0	.	O	N	N	N		39	S	C			P	O	4170	50.0	37.5	10	10	N	2		3	3	1	O	N	0	0	N
CH POISSY SAINT-GERMAIN	Public	F	1	0	.	O	N	N	N		39	S	C	N		U	O	3070	48.5	34.0	10	10	N	4	5	3	2	1			0	0	N
HOPITAL PRIVE DE VERSAILLES	Private	F	.	0	.	N	N	N	N		41	S	D	N		V	N	3710	51.0	37.0	10	10	N			1	1	1			0	0	N
CH RAMBOUILLET	Public	F	3	0	.	N	N	N	N		41	S	D			V	N	4050	52.0	35.5	10	10	N			4	4	1			0	0	N
CH MANTES-LA-JOLIE	Public	F	2	1	.	N	N	N	N		37	S	C	N		P	O	2810	47.0	34.0	10	10	N	2	5	5	4	1	O		0	0	N
CH POISSY SAINT-GERMAIN	Public	M	0	0	.	N	N	N	N		41	S	D	O		V	N	3780	52.0	35.5	8	10	N	4		2	1	1			0	0	N
CH RAMBOUILLET	Public	M	.	0	.	N	N	N	N		39	S	D	N		V	N	3320	49.0	35.0	10	10	N			1	1	1			0	0	N
CH POISSY SAINT-GERMAIN	Public	F	0	1	.	N					37	S	D			U	O	3780	54.0	35.5	10	10	N		5	2	2	1			0	0	N
CH POISSY SAINT-GERMAIN	Public	M	0	0	.	N	N	N	N		41	S	S	O		U	O	3850	53.0	34.0	10	10	N	4	5	1	1	1			.	.	N
CH POISSY SAINT-GERMAIN	Public	M	2	0	.	N	N	N	N		39	S	D	N		V	N	3800	53.0	35.0	9	10	N	2	5	3	3	1			0	0	N
CH POISSY SAINT-GERMAIN	Public	F	1	0	.	N					39	S	D	O		V	N	3120	49.0	35.0	10	10	N	4	3	2	2	1			0	0	N
HOPITAL PRIVE PARLY 2	Private	F	2	0	.	N	N	N	N		39	S	D	N		V	N	3440	50.0	33.8	10	10	N	4	5	4	3	1			.	.	N
CH POISSY SAINT-GERMAIN	Public	F	1	0	.	N					40	S	D	N	O	V	N	3430	50.0	35.0	10	10	N	4	3	4	2	1			0	0	N
CH MANTES-LA-JOLIE	Public	M	2	0	.	N	N	N	N	SURV. RCF	37	S	D	N		U	N	3260	51.0	35.0	10	10	N	3	5	4	3	1			0	0	O
CH MANTES-LA-JOLIE	Public	M	2	0	.	O					38	S	C	N		P	O	3640	49.5	36.0	9	10	N	2	5	3	3	1			0	0	N
CLINIQUE SAINT LOUIS	Private	M	1	0	.	N					40	S	D	N		V	N	3920	51.0	36.5	10	10	N	4	3	2	2	1			0	0	N
HOP PRIV OUEST PARISIEN	Private	M	0	0	.	N	N	N	N		39	S	D	N		U	N	3400	51.0	33.0	10	10	N			1	1	1			0	0	N
CH RAMBOUILLET	Public	F	0	0	.	N					40	S	D	N		V	N	3350	48.0	36.0	8	10	N	4	5	3	1	1			0	0	N
CH VERSAILLES	Public	F	0	0	.	N	N	N	N		39	G	C	N		P	N	2730	47.0	34.0	10	10	N			1	1	1			0	0	N
CH RAMBOUILLET	Public	F	2	0	.	O					39	S	C	N		P	O	3850	51.0	35.5	10	10	N	4		3	3	1			0	0	N
CH POISSY SAINT-GERMAIN	Public	F	2	0	.	N					41		D	N		V	N	3600	51.0	35.5	10	10	N	1	5	3	3	1			0	0	N
CH RAMBOUILLET	Public	M	.	0	.	N	N	N	N		40	S	D			E	N	3350	50.0	33.0	4	9	N			2	1	1			0	0	N
CH RAMBOUILLET	Public	F	1	0	.	N					39	S	D	N	O	V	N	3720	50.5	36.0	10	10	N			2	2	1			0	0	N
HOP PRIV OUEST PARISIEN	Private	M	4	.	.	N	N	N	N		37	S	D	O		V	N	3025	48.5	35.5	10	10	N	4	5	5	5	1			.	.	N
HOP PRIV OUEST PARISIEN	Private	F	1	0	.	O	N	N	N		38	S	S	N		U	O	3310	51.5	35.5	10	10	N	4	5	2	2	1			0	0	N
CH MEULAN	Public	M	.	0	.	N	N	N	N		40	S	D			E	N	3450	52.0	37.0	10	10	N			1	1	1			.	.	N
CH MANTES-LA-JOLIE	Public	M	0	0	.	N	N	N	N		40	S	D	N		E	N	3570	50.0	36.0	10	10	N	3	3	1	1	1			0	0	N
CH POISSY SAINT-GERMAIN	Public	F	2	0	.	N	N	N	N		39	G	C			P	N	3260	49.0	34.0	10	10	N	2		3	3	1			.	.	N
CLINIQUE SAINT GERMAIN	Private	F	.	0	.	N					40	S	D	N		V	N	3390	50.0	35.0	10	10	N	3	5	2	2	1			0	0	N
CH POISSY SAINT-GERMAIN	Public	M	0	0	.	N	N	N	N		41	S	D			U	O	3350	53.0	36.5	6	8	N		5	1	1	1			0	0	N
HOP PRIV OUEST PARISIEN	Private	M	0	0	.	N	N	N	N		41	S	D	N		U	N	3905	54.0	37.0	10	10	N	3		1	1	1			.	.	N
CH MANTES-LA-JOLIE	Public	F	0	0	.	N	N	N	N		41	S	D	N		V	N	3530	50.0	36.0	10	10	N	4	5	1	1	1			0	0	N
CH MANTES-LA-JOLIE	Public	M	1	.	.	N	N	N	N		37	S	D	O		V	N	2670	49.0	34.0	10	10	N	3	5	2	2	1			0	0	N
CH MANTES-LA-JOLIE	Public	F	0	0	.	N	N	N	N		38	S	D	O		V	N	2810	48.0	34.0	10	10	N	3		3	1	1			0	0	N
CH POISSY SAINT-GERMAIN	Public	M	0	0	.	N	N	N	N		37	S	D	N		U	N	2590	48.0	33.0	10	10	N	4	3	3	1	1			3	0	N
HOPITAL PRIVE PARLY 2	Private	M	1	0	.	O	N	N	N		38	S	C			P	O	3560	48.0	35.8	10	10	N	4	5	2	2	1			.	.	N
CH MANTES-LA-JOLIE	Public	M	0	0	.	N	N	N	N		40	S	S	N		U	N	3380	51.0	33.5	10	10	N	2	5	1	1	1			0	0	N
HOPITAL PRIVE DE VERSAILLES	Private	F	1	0	.	N	N	N	N		41	S	D	N		V	N	3530	52.0	35.0	10	10	N	4	3	2	2	1			0	0	N
CH POISSY SAINT-GERMAIN	Public	M	0	0	.	N					36	S	D	O		V	N	2240	47.5	33.0	8	10	N	3	5	1	1	1			0	0	N
CH VERSAILLES	Public	M	0	0	.	N	N	N	N		41	S	D	O		U	O	4180	53.0	36.5	10	10	N	3		1	1	1			0	0	N
CH POISSY SAINT-GERMAIN	Public	F	.	0	.	O					39	S	C	N		P	N	3640	50.5	34.5	10	10	N			2	2	1			0	0	N
CH VERSAILLES	Public	F	0	0	.	N	N	N	N		39	G	C	N		P	N	2870	50.0	33.5	8	10	N	4	4	2	1	1			0	0	N
CH MEULAN	Public	F	10	0	.	N					36	S	D	O		V	N	3090	51.0	35.0	10	10	N			4	4	1			0	0	O
CH RAMBOUILLET	Public	M	1	0	.	N	N	N	N	placenta recouvrant	39	S	C			P	O	4080	51.0	37.0	10	10	N			2	2	1			0	0	N
CH POISSY SAINT-GERMAIN	Public	M	0	0	.	N	N	N	N		41	S	D	N		U	N	3420	51.0	35.0	10	10	N	3	5	1	1	1	O		0	0	N
HOPITAL PRIVE PARLY 2	Private	M	2	0	.	N					38	S	D	N		V	N	3270	47.5	34.2	10	10	N	4	3	4	3	1			5	0	N
CH POISSY SAINT-GERMAIN	Public	M	2	0	.	N	N	N	N		38	S	D	N		V	N	4020	52.5	37.0	10	10	N	3		3	3	1			0	0	N
CLINIQUE SAINT GERMAIN	Private	F	1	0	.	O					38	S	C			P	O	3245	48.5	34.5	10	10	N	4	3	4	2	1			0	0	N
CLINIQUE SAINT LOUIS	Private	M	0	0	.	N	N	O	N		39	S	D	N		V	N	2770	48.0	35.0	10	10	N	2		1	1	1			0	0	N
CLINIQUE SAINT LOUIS	Private	F	1	0	.	N	N	N	N		38	S	C	N		P	O	3750	51.0	37.0	10	10	N			2	2	1			0	0	N
CH POISSY SAINT-GERMAIN	Public	F	2	0	.	N	N	N	N		39	S	D			V	N	3170	50.0	35.0	10	10	N	3	5	3	3	1			0	0	N
CH POISSY SAINT-GERMAIN	Public	M	0	0	.	N	N	N	N		39	S	D	N		E	N	2800	50.0	34.0	10	10	N	2	5	2	1	1			10	0	N
HOPITAL PRIVE DE VERSAILLES	Private	M	0	0	.	N	N	N	N		38	S	D			V	N	2560	46.0	31.0	10	10	N		5	1	1	1			0	0	N
CH MANTES-LA-JOLIE	Public	M	2	0	.	O	N	N	N		37	S	C	N		P	O	2540	46.0	32.0	10	10	N	1	5	4	4	1			0	0	N
CH MEULAN	Public	F	.	.	.	N	N	N	N		39	S	D	N		V	N	3390	49.0	34.0	8	10	N			3	2	1			0	0	N
CH MANTES-LA-JOLIE	Public	M	2	0	.	N					40	S	D	N		V	N	3660	51.0	37.0	10	10	N	3		3	3	1			0	0	N
CH POISSY SAINT-GERMAIN	Public	M	2	0	.	N	N	N	N		41	S	D	N	O	V	N	4290	53.0	36.0	8	10	N	4	3	3	3	1			0	0	N
CH RAMBOUILLET	Public	M	0	0	.	N					39	S	D			E	N	3980	53.0	36.0	10	10	N			2	1	1			0	0	N
CH MANTES-LA-JOLIE	Public	F	0	0	.	N	N	N	N		41	S	D	N		V	N	3230	50.0	34.0	9	10	N	3	5	2	1	1			0	0	N
CH MEULAN	Public	F	2	0	.	O	N	N	N		39	S	S	N		U	N	3440	52.0	32.0	8	8	N			3	3	1			0	0	N
HOPITAL PRIVE DE VERSAILLES	Private	M	0	0	.	N	N	N	N		40	S	D	N		V	N	4130	52.0	35.0	10	10	N	4	3	1	1	1			.	.	N
CH MANTES-LA-JOLIE	Public	M	1	0	.	N	N	N	N		39	S	D	O		V	N	3820	52.0	36.5	10	10	N	2	5	3	2	1			0	0	N
CH POISSY SAINT-GERMAIN	Public	M	1	0	.	N	N	N	N		39	S	S	N		U		2480	46.0	33.0	10	10	N	4	3	1	1	1			0	0	N
CH MANTES-LA-JOLIE	Public	M	3	0	.	N	N	N	N		41	S	D	N	O	V	N	3120	50.0	35.0	10	10	N	2		4	4	1			0	0	N
CH POISSY SAINT-GERMAIN	Public	F	0	0	.	N	N	N	N		41	S	D			V	N	3380	50.5	35.0	9	10	N	4		1	1	1			0	0	N
CH POISSY SAINT-GERMAIN	Public	M	1	0	.	O	N	N	N		38	S	C	N		P	O	3220	50.5	36.5	10	10	N	4	5	2	2	1			0	0	N
CH POISSY SAINT-GERMAIN	Public	F	0	0	.	N					37	S	D	N		U	O	2570	48.0	33.0	9	10	N	4	5	2	1	1			0	0	N
CH POISSY SAINT-GERMAIN	Public	F	0	0	.	N	N	N	N		40	S	D	O		E	N	3390	53.0	34.0	10	10	N	4	3	1	1	1			0	0	N
CH MEULAN	Public	M	.	0	.	N					38	S	D	N		V	N	3090	48.0	34.0	10	10	N			5	4	1			.	.	N
CH MANTES-LA-JOLIE	Public	M	3	0	.	N	N	N	N		37	S	D	N	O	V	N	1870	44.0	31.0	10	10	N	4	5	5	4	1			0	0	N
HOP PRIV OUEST PARISIEN	Private	M	0	0	.	N	N	N	N		41	S	D	O		U	O	4595	52.0	37.5	10	10	N	4	5	3	1	1			.	.	N
CH POISSY SAINT-GERMAIN	Public	F	2	0	.	N					37	S	D			V	N	3590	52.0	36.0	7	10	N			5	3	1			0	0	N
CH POISSY SAINT-GERMAIN	Public	F	2	0	.	N	N	N	N		38	S	C	N		P	O	4040	53.0	38.0	10	10	N	4	5	3	3	1			0	0	N
HOPITAL PRIVE PARLY 2	Private	M	2	0	.	O	N	N	N		37	S	C	N		P	O	3620	51.5	36.5	10	10	N	4	5	3	3	1			0	0	N
CH POISSY SAINT-GERMAIN	Public	F	3	0	.	N	N	N	N		39	S	C	N		P	O	3590	51.0	35.5	10	10	N	4	3	4	4	1			0	0	N
CH MEULAN	Public	M	.	.	.	O	N	N	N		39	S	C	N		P	O	3010	47.5	35.0	10	10	N			3	3	1			.	.	N
CLINIQUE SAINT GERMAIN	Private	M	2	0	.	N					41	S	D	N		V	N	3680	49.0	36.0	9	10	N	4		4	3	1			0	0	N
HOP PRIV OUEST PARISIEN	Private	F	2	.	.	O	N	N	N		38	S	S	N		U	O	3080	48.0	34.0	9	9	N	2		3	3	1	O	N	0	0	N
CH POISSY SAINT-GERMAIN	Public	M	1	0	.	N	N	O	N		34	S	C	N		P	N	1900	44.0	31.0	10	10	N	4	4	3	3	2			0	0	N
HOP PRIV OUEST PARISIEN	Private	F	2	.	.	O	N	N	N		39	S	C			P	O	3415	48.0	35.0	10	10	N	3	5	5	3	1			.	.	N
CLINIQUE SAINT LOUIS	Private	M	0	0	.	N	N	N	N		38	S	D			E	N	3370	51.5	35.5	10	10	N		4	1	1	1		O	0	0	N
HOP PRIV OUEST PARISIEN	Private	F	.	0	.	N	N	N	N		39	G	C	N		P	N	2980	48.0	35.0	10	10	N	4		1	1	1			0	0	N
CH POISSY SAINT-GERMAIN	Public	M	0	0	.	N	N	N	N		38	S	D			V	N	2980	49.0	33.0	10	10	N			1	1	1			0	0	N
CH MEULAN	Public	M	.	0	.	N	N	N	N		40	S	D	N		U	N	3470	49.0	36.0	10	10	O			1	1	1			.	.	N
CH POISSY SAINT-GERMAIN	Public	F	0	0	.	N	N	N	N		39	G	C	N		P	N	3260	51.0	35.0	10	10	N	1		2	1	1			10	0	N
CH MEULAN	Public	M	2	0	.	N					38	S	S	N		U	N	3040	49.0	34.0	10	10	N	4		3	3	1			0	0	N
HOPITAL PRIVE DE VERSAILLES	Private	F	1	0	.	N					38	S	D	N		V	N	2780	50.0	34.0	10	10	N	4	3	2	2	1			0	0	N
CH MANTES-LA-JOLIE	Public	F	1	0	.	O	N	N	N		39	S	C	N		P	O	3000	47.5	33.0	10	10	N	4	3	2	2	1			0	0	N
HOPITAL PRIVE DE VERSAILLES	Private	F	0	0	.	N	N	N	N		41	S	D	N		U	O	3750	50.0	34.5	10	10	N	4	5	1	1	1			0	0	N
HOPITAL PRIVE DE VERSAILLES	Private	M	0	0	.	N	N	N	N		40	S	D			U	O	3540	50.0	35.0	10	10	N	4	3	1	1	1			0	0	N
HOPITAL PRIVE DE VERSAILLES	Private	F	4	0	.	N					38	S	D	N		V	N	2530	46.0	32.5	10	10	N			5	5	1			5	0	N
CH VERSAILLES	Public	F	1	1	.	O	N	N	N		38	S	C	N		P	O	2720	47.5	34.0	10	10	N	4	3	3	3	1	O		0	0	N
HOPITAL PRIVE DE VERSAILLES	Private	F	0	0	.	N					41	S	D	N		U	N	3030	48.5	34.5	10	10	N	4	5	1	1	1	O	N	0	0	N
CH VERSAILLES	Public	M	1	0	.	O	N	N	N		41	S	C	N		P	O	3090	51.0	34.0	10	10	N			2	2	1			0	0	N
HOPITAL PRIVE DE VERSAILLES	Private	M	.	0	.	N					38	S	C	N		P	O	3660	52.0	37.5	10	10	N	3	5	2	2	1			0	0	N
CH VERSAILLES	Public	F	1	0	.	O	N	N	N		38	S	C	N		P	O	3260	48.0	34.0	10	10	N			2	2	1			0	0	N
CH MANTES-LA-JOLIE	Public	F	1	0	.	O	N	N	N		38	S	C	N		P	O	3310	48.5	35.5	10	10	N		4	3	3	1			0	0	N
CH POISSY SAINT-GERMAIN	Public	M	2	0	.	N	N	N	N		41	S	D	N		V	N	3660	53.5	36.0	10	10	N	3	5	4	3	1			0	0	N
CH MANTES-LA-JOLIE	Public	M	3	0	.	O	N	N	N		41	G	S	N		P	O	3180	50.0	36.0	10	10	N	2	5	4	4	1			0	0	N
CH POISSY SAINT-GERMAIN	Public	F	0	0	.	N					41	S	S			E	N	3510	53.0	36.0	10	10	N	4	5	1	1	1			0	0	N
CH POISSY SAINT-GERMAIN	Public	F	0	0	.	N	N	N	N		40	G	C	N		P	N	4060	53.5	37.0	10	10	N	3		1	1	1			.	0	N
CLINIQUE SAINT GERMAIN	Private	M	1	0	.	N					38	S	D	N		V	N	3610	49.0	33.0	10	10	N	4	5	2	2	1	O	N	0	0	N
CH MANTES-LA-JOLIE	Public	M	2	0	.	N	N	N	N		37	S	S	N		U	N	2950	47.0	50.0	10	10	N	4	6	3	3	1			0	0	N
CH POISSY SAINT-GERMAIN	Public	F	2	1	.	O	N	N	N		37	G	C	N		P	O	2430	47.0	32.0	7	4	N	4	5	5	5	2			0	0	N
CH MEULAN	Public	F	1	0	.	O					38	S	D	N		V	N	2540	47.5	32.0	10	10	N	2	5	2	2	1			0	0	N
CH POISSY SAINT-GERMAIN	Public	F	2	1	.	O	N	N	N		37	G	C	N		P	O	2510	46.5	33.0	10	10	N	4	5	5	5	2			0	0	N
HOPITAL PRIVE DE VERSAILLES	Private	F	2	.	.	O					38	S	C	N		P	O	3470	50.0	35.0	10	10	N	4	4	7	3	1			0	0	O
CH POISSY SAINT-GERMAIN	Public	F	1	0	.	N	N	N	N		37	S	C	N		P	N	2170	45.0	31.0	10	10	N	4	3	2	3	2	O	N	0	0	N
HOPITAL PRIVE DE VERSAILLES	Private	F	0	0	.	N					39	S	D	O		V	N	3330	50.0	33.0	10	10	N	4	4	2	1	1			0	0	N
CH POISSY SAINT-GERMAIN	Public	M	0	0	.	N	N		N		32	S	S			V	N	1690	40.5	30.0	1	8	O	4	5	1	2	2			.	.	N
CH MANTES-LA-JOLIE	Public	F	4	0	.	O	N	N	N		41	S	D	N		V	N	3250	50.0	35.0	9	10	N			5	5	1			.	.	N
CH POISSY SAINT-GERMAIN	Public	M	0	0	.	N	N	N	N		40	S	S	N		E	N	2900	50.0	35.0	10	10	N	3	5	5	1	1			0	0	N
CH MANTES-LA-JOLIE	Public	F	0	0	.	N	N	N	N		41	S	D	N		V	N	3410	51.5	37.0	10	10	N	3	5	2	1	1			0	0	N
CLINIQUE SAINT GERMAIN	Private	M	1	0	.	O	N	N	N		41	S	C	N		P	O	3775	51.0	36.0	10	10	N	4	3	2	2	1			5	0	N
HOPITAL PRIVE DE VERSAILLES	Private	M	1	0	.	O	N	N	N		37	S	C	N		U	O	3720	51.5	37.0	10	10	N	3	5	2	2	1			0	0	N
CH POISSY SAINT-GERMAIN	Public	F	0	0	.	N	N	N	N		39	G	C	N		P	N	3300	51.5	35.0	8	10		4	5	2	1	1			0	0	N
CH MANTES-LA-JOLIE	Public	F	1	0	.	N					40	S	D	N		V	N	3840	50.5	37.0	10	10	N	4	5	2	2	1			0	0	N
CH MEULAN	Public	M	.	0	.	O	N	N	N		40	S	S	N		U	O	3345	50.0	36.0	9	9	N			2	2	1			0	0	N
HOPITAL PRIVE PARLY 2	Private	F	0	0	.	N					36	S	C	N		U	N	2400	45.5	33.6	1	7	N	4	5	1	1	1			0	0	N
CH MEULAN	Public	F	2	0	.	N	N	N	N		37	S	D	N		V	N	3605	50.5	36.5	10	10	N			2	2	1	O		.	.	N
CH MANTES-LA-JOLIE	Public	M	0	0	.	N	N	O	N		37	S	D	N		V	N	2720	50.0	33.5	10	10	N	3	5	2	1	1			5	0	N
CH VERSAILLES	Public	F	2	0	.	O					40	S	D	O		V	N	3150	49.0	34.5	10	10	N	4	3	2	2	1			0	0	N
CH MANTES-LA-JOLIE	Public	F	1	.	.	O	N	N	N		38	S	C	N		P	O	3050	48.0	34.5	10	10	N	2		3	2	1			0	0	N
CLINIQUE SAINT LOUIS	Private	F	1	1	.	O	N	N	N		41	S	C	N		P	O	3810	52.0	37.0	10	10	N	2		3	3	1			.	.	N
HOPITAL PRIVE DE VERSAILLES	Private	M	.	0	.	O	N	N	N		39	S	C	N		P	O	4220	53.0	36.5	10	10	N	3	5	2	2	1			0	0	N
CH RAMBOUILLET	Public	F	0	0	.	N	O	N	N		41	S	D			V	N	3710	50.0	35.0	8	9	N	4	5	1	1	1			0	0	N
HOPITAL PRIVE DE VERSAILLES	Private	F	2	0	.	O	N	N	N		38	S	C			P	O	3440	49.0	36.0	10	10	N	4	3	3	3	1	O		0	.	N
HOP PRIV OUEST PARISIEN	Private	M	0	0	.	N	N	N	N		37	S	D	O		E	N	3810	50.5	37.0	10	10	N	3	5	1	1	1			.	.	N
HOPITAL PRIVE PARLY 2	Private	M	0	0	.	N	N	N	N		41	S	D			U	O	3910	51.0	36.5	10	10	N	4	5	1	1	1			0	0	N
CH VERSAILLES	Public	M	0	0	.	N	N	N	N		39	S	D	N		E	N	3980	52.0	35.5	10	10	N		4	2	1	1	O		0	0	N
HOPITAL PRIVE DE VERSAILLES	Private	M	0	0	.	N					38	S	D	N		E	N	2740	50.0	33.0	10	10	N	4	5	1	1	1			0	0	N
CLINIQUE SAINT GERMAIN	Private	M	0	0	.	N					42	S	D	N		U	O	4060	52.0	36.0	9	10	N	3	2	1	1	1			0	0	N
CH POISSY SAINT-GERMAIN	Public	F	0	0	.	N	N	N	N		40	S	C	N		U	O	3700	52.0	36.0	9	10	N	4	3	1	1	1			0	0	N
CH RAMBOUILLET	Public	M	2	.	.	O	N	N	N		39	S	C			P	O	3700	47.0	37.0	9	10	N	1	5	3	3	1	O		.	.	N
HOPITAL PRIVE DE VERSAILLES	Private	F	0	0	.	N	N	N	N		41	S	D	O		V	N	3460	51.0	32.5	10	10	N	4	5	2	1	1			0	0	N
CH POISSY SAINT-GERMAIN	Public	M	0	0	.	N	N	N	N		39	S	S			U	N	3420	51.0	34.5	10	10	N	4	5	1	1	1	N	N	0	0	N
HOPITAL PRIVE DE VERSAILLES	Private	M	1	.	.	O					39	S	C	N		P	N	3050	51.0	35.3	10	10	N	4	3	2	2	1			0	0	N
CH MANTES-LA-JOLIE	Public	M	2	0	.	N					41	S	D	N		V	N	3600	52.0	36.0	10	10	N	4	5	3	3	1			0	0	N
HOP PRIV OUEST PARISIEN	Private	M	0	0	.	N	N	N	N		39	S	D	N		E	N	3430	51.0	35.0	10	10	N	4	5	2	1	1			0	0	N
CH MANTES-LA-JOLIE	Public	F	2	0	.	O	N	N	N		38	G	C	N		P	O	3840	48.5	35.0	10	10	N	4	5	3	3	1			.	.	N
CLINIQUE SAINT GERMAIN	Private	M	0	0	.	N	N	N	N		41	S	S	N		V	N	4105	52.0	37.0	10	10	N	4	3	1	1	1			.	.	N
CLINIQUE SAINT GERMAIN	Private	M	1	0	.	O	N	N	N		38	S	C			P	O	2995	48.0	35.0	10	10	N	4	3	2	2	1			.	.	N
HOPITAL PRIVE DE VERSAILLES	Private	M	2	.	.	N	N	N	N		39	S	D	N		V	N	3820	51.5	36.5	10	10	N	4	3	3	3	1			0	0	N
HOPITAL PRIVE DE VERSAILLES	Private	M	1	0	.	N					38	S	D	N		E	N	2790	49.0	33.5	7	9	N	4	3	3	2	1			0	0	N
CH MANTES-LA-JOLIE	Public	M	0	0	.	N	N	N	N		39	S	S	O		E	N	3020	48.0	35.0	10	10	N	4	5	1	1	1			.	.	N
CH MEULAN	Public	F	1	0	.	N					36	S	S	N	O	V	N	2640	47.0	32.0	10	10	N			2	2	1			0	0	N
HOPITAL PRIVE DE VERSAILLES	Private	F	.	0	.	N					40	G	C			P	N	3970	0.0	38.0	10	10	N	2	5	1	1	1			0	0	N
CH POISSY SAINT-GERMAIN	Public	F	.	0	.	N					40	S	S	N		V	N	2940	50.0	33.5	10	10	N	3	5	1	1	1			0	0	N
CH MANTES-LA-JOLIE	Public	F	1	0	.	N	N	N	N		39	S	S	N		V	N	3610	.	.	10	10	N	3	5	2	2	1			.	.	N
CH MANTES-LA-JOLIE	Public	M	2	0	.	O	N	N	N		41	S	S	N		U	N	3910	51.5	37.0	10	10	N			3	3	1			.	.	N
HOPITAL PRIVE DE VERSAILLES	Private	M	1	0	.	O	N	N	N		38	S	S	O		U	O	3050	47.0	34.0	10	10	N	4	3	2	2	1			.	.	N
CH VERSAILLES	Public	F	1	0	.	N	N	N	N		39	S	S	N		V	N	3300	48.5	33.0	7	10	N	3	5	2	2	1			.	.	N
HOPITAL PRIVE DE VERSAILLES	Private	M	0	0	.	N					39	S	S	N		U	O	2930	50.0	35.0	10	10	N	4	3	1	1	1			0	0	N
HOPITAL PRIVE DE VERSAILLES	Private	M	0	0	.	N					39	S	D	N	O	V	N	3160	49.0	34.0	10	10	N	3		3	1	1			0	0	N
CH MANTES-LA-JOLIE	Public	M	3	0	.	O	N	N	N		37	G		N		P	O	3060	48.0	35.5	10	10	N	3		4	4	1			0	0	N
CH MANTES-LA-JOLIE	Public	M	1	0	.	N	N	N	N		40	S	S	N		V	N	3850	52.5	34.0	10	10	N	4	5	5	2	1			.	.	N
CH MEULAN	Public	F	4	0	.	N					39	S	D	N	O	V	N	4260	50.5	37.0	10	10	N			6	5	1	O	N	0	0	N
CH MANTES-LA-JOLIE	Public	M	0	0	.	N	N	N	N		37	G	S	N		P	O	3110	48.5	35.5	10	10	N	4	4	1	1	1			.	.	N
CH MEULAN	Public	F	.	0	.	N					41	S	D	N	O	V	N	3330	50.0	34.0	9	10	N			3	1	1			0	0	N
CH MANTES-LA-JOLIE	Public	M	1	0	.	O	O	N	N	preeclampsie	38	S	C			P	O	2800	51.0	36.0	10	10	N	3	5	3	2	1		O	.	.	N
HOPITAL PRIVE PARLY 2	Private	M	1	0	.	N	N	N	N		40	S	D	N		V	N	4100	53.0	35.0	10	10	N	3	5	3	2	1			0	0	N
CH POISSY SAINT-GERMAIN	Public	F	1	0	.	N	N	N	N		36	S	D	O		V	N	3200	51.0	33.0	10	10	N	4	5	3	2	1			.	.	N
CH MANTES-LA-JOLIE	Public	M	.	0	.	N	N	N	N		38	S	S	N		V	N	3300	51.0	34.0	10	10	N	3	5	2	2	1			.	.	N
CLINIQUE SAINT GERMAIN	Private	F	2	0	.	N	N	N	N		39	S	D	N		V	N	3225	50.0	35.0	9	10	N	4	5	3	3	1			0	0	N
CH MANTES-LA-JOLIE	Public	F	1	0	.	N	N	N	N		39	S	S	N		V	N	3160	49.0	35.0	10	10	N	4		3	2	1			.	.	N
CH MANTES-LA-JOLIE	Public	F	1	0	.	N	N	N	N		39	S	S	N		U	O	3710	48.0	36.0	10	10	N	3	5	2	2	1			0	0	N
CH MANTES-LA-JOLIE	Public	F	2	0	.	O	N	N	N		39	S	C	N		P	O	3130	45.0	33.5	10	10	N	2	5	3	2	1			5	0	N
CH POISSY SAINT-GERMAIN	Public	F	0	0	.	N					39	G	C	N		P	N	2840	48.0	35.0	10	10	N	4		1	1	1			0	0	N
CLINIQUE SAINT GERMAIN	Private	F	1	0	.	O	N	N	N		40	S	C	N		P	O	4065	52.0	37.0	10	10	N	4	3	2	2	1			0	0	N
CH POISSY SAINT-GERMAIN	Public	F	.	0	.	N	N	N	N		41	S	D			V	N	3500	50.0	35.0	10	10	N	4	3	1	1	1			0	0	N
CH POISSY SAINT-GERMAIN	Public	F	1	1	.	O					40	G	C	N		P	N	3610	52.0	35.0	10	10	N	4	3	4	3	1			0	0	N
CH RAMBOUILLET	Public	M	1	0	.	N	N	N	N	suspicion de phlebite	30	G	C			U	N	1580	.	.			O	3	5	3	2	1			.	.	N
CH RAMBOUILLET	Public	F	0	0	.	N	N	N	N		39	S	S	N		V	N	3900	51.0	35.5	10	10	N	4		2	1	1			.	.	N
CH RAMBOUILLET	Public	F	1	0	.	N	N	N	N		39	S	S	N		V	N	4130	52.0	37.0	10	10	N	3	5	3	2	1			.	.	N
CH MEULAN	Public	M	0	0	.	N	N	N	N		38	S	D	O		E	N	3870	52.0	35.0	10	10	N	3		1	1	1	N	N	.	.	N
CH RAMBOUILLET	Public	M	0	0	.	N	N	N	N		39	S	S	N		V	N	3040	51.0	34.0	10	10	N	3	5	1	1	1			.	.	N
CH RAMBOUILLET	Public	M	0	0	.	N	N	N	N		41	S	D	N		U	N	3340	49.0	35.0	10	10	N			3	1	1			0	0	N
CH RAMBOUILLET	Public	M	0	0	.	N	N	N	N		38	S	S	N		V	N	3230	49.5	34.0	10	10	N	4	2	1	1	1			.	.	N
CH MEULAN	Public	M	.	0	.	N					39	S	D	N		U	O	3930	51.0	33.5	10	10	N			2	1	1			0	0	N
CH RAMBOUILLET	Public	F	.	0	.	N	N	N	N		39	S	S	N		V	N	3100	48.0	33.0	10	10	N	4	5	2	2	1			.	.	N
CH MEULAN	Public	M	2	.	.	N	N	N	N		38	S	D	N		V	N	3430	52.0	36.0	6	8	N	3	5	3	3	1			.	.	N
CLINIQUE SAINT GERMAIN	Private	F	1	1	.	N					39	S	D	N		V	N	3475	51.0	35.0	10	10	N	4	4	2	2	1			0	0	N
CH RAMBOUILLET	Public	F	0	0	.	N	N	N	N		41	S	S	N		V	N	3690	50.0	37.5	10	10	N	4	5	1	1	1			.	.	N
CH MANTES-LA-JOLIE	Public	F	3	0	.	N	N	N	N		41	S	D	N		V	N	3860	50.0	35.0	10	10	N	3		4	4	1			0	0	N
CH MEULAN	Public	M	1	0	.	N					38	S	D	N		V	N	3510	51.5	35.0	10	10	N			2	2	1			0	0	N
CH RAMBOUILLET	Public	F	0	0	.	N	N	N	N		39	S	D	N		U	N	4210	52.0	36.0	10	10	N	3	5	1	1	1			.	.	N
CH RAMBOUILLET	Public	M	0	0	.	N	N	N	N		40	S	D	O		V	N	3300	51.5	35.0	10	10	N	4	5	1	1	1			.	.	N
CH POISSY SAINT-GERMAIN	Public	M	0	0	.	N	N	N	N		39	G	C	N		U	N	3010	51.0	35.0	10	10	N	4	3	1	1	1			.	.	N
CLINIQUE SAINT GERMAIN	Private	M	1	0	.	N	N	N	N		39	S	C	N		P	O	3390	50.0	35.0	10	10	N	4	3	2	2	1			0	0	N
CH RAMBOUILLET	Public	F	2	0	.	N	N	N	N		37	S	S	N		V	N	2900	47.0	33.0	10	10	N	2		4	3	1			.	.	N
CLINIQUE SAINT GERMAIN	Private	M	0	0	.	N					41	S	S	N		U	O	3810	48.0	34.0	10	10	N	4	3	1	1	1			0	0	N
CH RAMBOUILLET	Public	M	0	0	.	N	N	N	N		40	S	S	N		V	N	3250	49.5	35.5	10	10	N	4	4	1	1	1			.	.	N
CH MANTES-LA-JOLIE	Public	F	0	0	.	N	N	N	N		39	S	D	O		U	N	3150	49.5	35.5	10	10	N	4	5	1	1	1		O	0	0	N
CH RAMBOUILLET	Public	F	1	0	.	N	N	N	N		40	S	S	N		V	N	3600	50.0	36.0	10	10	N			3	2	1			.	.	N
CH RAMBOUILLET	Public	M	1	0	.	N	N	N	N		39	S	S	N		V	N	3440	48.0	35.0	10	10	N	4	5	2	2	1			.	.	N
CLINIQUE SAINT GERMAIN	Private	M	1	0	.	O	N	N	N		39	S	C	N		P	O	3300	50.0	35.0	10	10	N	4	3	2	2	1			0	0	N
HOPITAL PRIVE DE VERSAILLES	Private	M	0	1	.	N					39	S	D	N		V	N	3670	50.0	35.0	10	10	N	4	3	2	2	1			0	0	O
CH MEULAN	Public	F	.	0	.	O					39	S	D	N		E	N	3220	50.5	35.0	10	10	N			3	3	1			0	0	N
CH RAMBOUILLET	Public	M	0	0	.	N	N	N	N		40	S	S	N		E	N	3280	53.0	35.0	10	10	N	4	5	1	1	1			.	.	N
CH POISSY SAINT-GERMAIN	Public	F	1	0	.	N					37	S	D			V	N	2650	49.5	34.0	10	10	N	3	5	2	2	1			0	0	N
CH POISSY SAINT-GERMAIN	Public	M	1	0	.	N					38	S	D			V	N	3480	53.0	34.0	10	10	N	4	5	2	2	1			0	0	N
HOPITAL PRIVE DE VERSAILLES	Private	M	0	0	.	N					38	S	C			U	O	3410	51.0	35.0	10	10	N			1	1	1	N	O	0	0	N
CH POISSY SAINT-GERMAIN	Public	M	3	0	.	O	N	N	N		39	S	C	N		P	O	3270	49.0	35.5	10	10	N	4	3	3	3	1			0	0	N
CH POISSY SAINT-GERMAIN	Public	M	3	0	.	O					38	S	C	N		P	N	3360	50.5	34.0	10	10	N	4		5	4	1			0	0	N
CH MANTES-LA-JOLIE	Public	M	2	0	.	N	N	N	N		40	S	S	N		U	O	2970	48.0	35.0	10	10	N			3	3	1			0	0	N
HOP PRIV OUEST PARISIEN	Private	F	.	0	.	N					40	S	D	O	O	V	N	4240	52.0	37.0	9	10	N			1	1	1			0	0	N
HOPITAL PRIVE PARLY 2	Private	F	2	0	.	O	N	N	N		38	S	C	N		P	O	3250	49.0	34.0	10	10	N	3	1	4	2	1			.	.	N
HOPITAL PRIVE PARLY 2	Private	F	1	0	.	O	N	N	N		38	S	C			P	O	4160	49.0	37.0	10	10	N	3		3	2	1			.	.	N
HOPITAL PRIVE PARLY 2	Private	F	0	0	.	N	N	N	N		38	G	C			P	N	3080	47.0	33.0	10	10	N	4	3	1	1	1			.	.	N
CH MEULAN	Public	M	1	0	.	N	N	N	N		41	S	D	N		V	N	3230	50.0	37.0	10	10	N			7	2	1			.	.	N
HOPITAL PRIVE DE VERSAILLES	Private	M	1	0	.	O	N	N	N		36	S	C			P	O	2520	46.0	33.0	10	10	N	4	3	2	2	1			.	.	N
HOP PRIV OUEST PARISIEN	Private	M	2	0	.	N	N	N	N		36	S	S	N		V	N	3015	47.0	34.0	10	10	N	4	5	2	2	1			.	.	N
HOPITAL PRIVE DE VERSAILLES	Private	F	0	0	.	N	N	N	N		39	S	S			U	O	3580	51.0	33.0	10	10	N	4	3	1	1	1			0	0	N
HOPITAL PRIVE DE VERSAILLES	Private	M	1	.	.	N	N	N	N		41	S	D			V	N	4270	51.5	35.0	10	10	N	4	3	2	2	1			0	0	N
CH VERSAILLES	Public	F	4	0	.	N	N	N	N		39	S	S	N		U	N	3530	50.0	36.0	10	10	N			5	5	1			0	0	N
HOPITAL PRIVE DE VERSAILLES	Private	M	0	0	.	N					39	S	D	N		E	N	2930	49.0	33.0	10	10	N	4	3	1	1	1			0	0	N
HOPITAL PRIVE DE VERSAILLES	Private	F	1	0	.	N	N	N	N		41	S	D			V	N	3290	50.0	36.0	10	10	N	4	3	3	2	1			.	.	N
CH POISSY SAINT-GERMAIN	Public	F	1	0	.	O	N	N	N		39	S	C	N		P	O	2980	49.0	35.0	9	10	N	3	2	4	2	1			0	0	N
CH VERSAILLES	Public	M	1	0	.	O	N	N	N		38	S	S	O		U	O	3640	48.5	37.0	10	10	N	4	3	2	2	1			0	0	N
CH MEULAN	Public	M	1	0	.	N					41	S	D	N		V	N	3155	51.0	34.0	10	10	N			2	2	1			0	0	N
CH RAMBOUILLET	Public	F	0	0	.	N	N	N	N		39	S	D	O		E	N	3690	51.0	34.0	8	10	N	2	5	1	1	1			0	0	N
CH POISSY SAINT-GERMAIN	Public	M	3	0	.	O					38	S	C	N		P	N	3730	52.0	37.0	10	10	N	4	5	4	4	1			0	0	N
HOPITAL PRIVE PARLY 2	Private	F	1	0	.	N	N	N	N		38	S	D	N		V	N	3260	48.0	33.0	10	10	N	4	3	3	2	1			0	0	N
HOPITAL PRIVE DE VERSAILLES	Private	F	1	.	.	O	N	N	N		41	S	C	N		P	O	3840	51.0	36.0	10	10	N	2	5	2	2	1			.	.	N
HOPITAL PRIVE DE VERSAILLES	Private	F	0	0	.	N					40	S	C	O		P	O	3440	50.0	35.0	10	10	N	4	5	1	1	1			0	0	N
CH MANTES-LA-JOLIE	Public	M	2	0	.	N	N	N	N		39	S	D	N		V	N	3480	52.0	34.0	10	10	N	4	5	3	3	1			0	0	N
HOPITAL PRIVE PARLY 2	Private	F	0	0	.	N					41	S	S	N		U		3470	49.0	33.8	10	10	N	2	5	1	1	1			0	0	N
CH MANTES-LA-JOLIE	Public	M	6	0	.	N	N	N	N	diabète sous insuline	37	S	D	N		V	N	3430	50.0	36.0	10	10	O	1		6	6	1	O		0	0	N
HOPITAL PRIVE DE VERSAILLES	Private	M	2	.	.	N	N	N	N		.	S	D			V	N	3740	51.0	34.5	10	10	N	3	2	4	3	1			0	0	N
HOP PRIV OUEST PARISIEN	Private	F	4	.	.	N	N	N	N		39	S	S	N		V	N	3760	50.0	36.5	10	10	N	2	5	5	5	1			.	.	N
CH RAMBOUILLET	Public	F	0	0	.	N	N	N	N		40	S	D	N		V	N	3650	51.0	34.0	10	10	N	4	5	1	1	1			0	0	N
HOPITAL PRIVE DE VERSAILLES	Private	F	0	0	.	N					39	S	C	N		P	O	3620	49.0	36.0	10	10	N	4	5	2	1	1			0	0	N
CH VERSAILLES	Public	M	.	0	.	N	N	N	N		41	S	D	O		U	N	3630	51.0	35.0	10	10	N		3	1	1	1			0	0	N
CLINIQUE SAINT GERMAIN	Private	M	1	0	.	N					39	S	D	N		V	N	3665	51.0	36.0	9	10	N	4	5	4	2	1			0	0	N
HOP PRIV OUEST PARISIEN	Private	F	0	0	.	N	N	N	N		40	S	C			P	O	2965	.	.	10	10	N	3		2	2	1			0	0	N
CLINIQUE SAINT GERMAIN	Private	F	0	0	.	N					40	S	D	N		E	N	3590	51.0	35.0	8	9	N	3	5	1	1	1			0	0	N
CH RAMBOUILLET	Public	F	.	0	.	N	N	N	N		41	S	D	N		V	N	3280	50.5	35.0	10	10	N			3	2	1			.	.	N
HOPITAL PRIVE DE VERSAILLES	Private	M	1	0	.	N					39	S	C	N		P	O	3940	53.0	36.0	10	10	N	2	5	5	2	1			0	0	N
CH VERSAILLES	Public	M	0	0	.	N					41	S	D	N		E	N	3280	51.0	35.0	8	10	N	4	5	2	1	1			0	0	N
CH POISSY SAINT-GERMAIN	Public	F	0	0	.	N					38	S	D			V	N	3750	49.5	34.0	9	10	N	4	5	1	1	1	O	N	0	0	N
CLINIQUE SAINT GERMAIN	Private	F	0	0	.	N	O	N	N		38	S	C	N		U	O	3360	50.0	35.0	10	10	N	3	5	3	1	1	N	N	.	0	N
CH VERSAILLES	Public	F	1	0	.	N	N	N	N	diabete	37	G	D	N		V	N	2470	46.5	33.0	10	10	N	4		2	2	2	O		0	0	N
CH VERSAILLES	Public	F	1	0	.	N	N	N	N	diabete	37	S	D	N		V	N	2230	46.0	31.0	10	10	N	4		2	2	2	O		0	0	N
CLINIQUE SAINT GERMAIN	Private	F	1	0	.	N	N	N	N		38	S	C	N		P	O	3845	51.5	37.0	10	10	N	2	2	3	2	1			5	0	N
HOPITAL PRIVE PARLY 2	Private	F	1	0	.	N	N	N	N		37	S	D	N		V	N	3710	57.0	35.0	10	10	N	2	5	3	2	1			0	0	N
CLINIQUE SAINT GERMAIN	Private	M	0	0	.	N					41	S	D	N		U	N	3150	50.0	34.0	5	10	N	3	5	1	1	1			0	0	N
HOPITAL PRIVE DE VERSAILLES	Private	F	1	0	.	O	N	N	N		39	S	C	N		P	O	2590	.	34.5	10	10	N	4	3	3	2	1			.	.	N
CH POISSY SAINT-GERMAIN	Public	F	0	0	.	N	N	N	N		39	G	C	N		P	N	3020	49.0	36.0	10	10	N	4	5	1	1	1			0	0	N
CLINIQUE SAINT LOUIS	Private	F	0	0	.	N					40	S	S	N		U	O	3150	50.0	36.0	10	10	N	4	5	1	1	1			0	0	N
CH RAMBOUILLET	Public	F	1	0	.	N	N	N	N		41	S	D	N		V	N	2920	47.0	34.0	10	10	N	4	4	1	1	1			0	0	N
CH POISSY SAINT-GERMAIN	Public	F	1	0	.	N	N	N	N		39	S	C	N		P	O	3550	52.0	36.0	10	10	N	4	3	2	2	1			0	0	N
CH MANTES-LA-JOLIE	Public	M	1	0	.	N	N	N	N		38	S	D	N		V	N	2860	47.0	36.0	10	10	N	2	5	2	2	1			.	.	N
HOPITAL PRIVE DE VERSAILLES	Private	F	.	0	.	N	N	N	N	cholestase	38	A	D			U	O	3050	50.5	35.5	10	10	N	3		1	1	1			0	0	N
CH VERSAILLES	Public	F	0	0	.	N	N	N	N		41	S	S	N		E	N	3390	49.0	36.0	10	10	N	4	4	1	1	1			0	0	N
CH VERSAILLES	Public	F	0	0	.	N	N	N	N		39	S	D	O		V	N	2870	46.5	33.7	9	9	O	4	3	2	1	1			0	0	N
CLINIQUE SAINT LOUIS	Private	F	1	0	.	N	N	N	N		39	S	D	N		V	N	3410	52.0	34.0	10	10	N	4	3	2	2	1			0	0	N
CH RAMBOUILLET	Public	M	1	0	.	N	N	N	N		39	S	D	N		U	N	3080	47.5	34.0	10	10		4	4	4	2	1			.	.	N
CH POISSY SAINT-GERMAIN	Public	F	0	0	.	N					39	G	C	N		P	N	3750	51.0	36.0	10	10	N	4	5	1	1	1			0	0	N
CH VERSAILLES	Public	M	2	0	.	O					38	S	C	N		P	O	3490	48.0	35.0	10	10	N		5	3	3	1			0	0	N
CH VERSAILLES	Public	F	0	0	.	N					40	S	D			U	N	3040	47.5	35.0	10	10	N		5	2	1	1			0	0	N
CH VERSAILLES	Public	F	0	0	.	N	N	N	N	FIEVRE + GASTRO-ENTERITE	39	S	S	N		V	N	2980	46.5	33.5	10	10	N		4	2	1	1			0	0	N
CH VERSAILLES	Public	F	1	0	.	N					39	S	S	N		V	N	3150	49.0	35.5	10	10	N	2		3	2	1			0	0	N
CLINIQUE SAINT GERMAIN	Private	F	3	0	.	N	N	N	N		39	S	D	N		V	N	3650	51.0	35.0	10	10	N	4	2	4	4	1			0	0	N
CH VERSAILLES	Public	F	1	0	.	O	N	N	N		39	S	S	N		V	N	3150	50.0	34.0	3	7	O		4	2	2	1			0	0	N
CH POISSY SAINT-GERMAIN	Public	M	2	0	.	O	N	N	N		38	S	C			P	O	4160	51.0	36.5	10	10	N	4	4	3	2	1			.	.	N
CLINIQUE SAINT GERMAIN	Private	M	0	0	.	N					38	S	D	N		U	N	2435	46.0	34.0	10	10	N	4	3	1	1	1			0	0	N
CH POISSY SAINT-GERMAIN	Public	M	0	0	.	N					39	G	C	N		P	N	3440	52.0	36.0	10	10	N	3	5	2	1	1			0	0	N
CH POISSY SAINT-GERMAIN	Public	F	5	0	.	N					41	G	S	N		U		3270	52.5	34.0	9	10	N	2		6	6	1			0	0	N
CH MEULAN	Public	F	0	0	.	N	N	N	N	chute	39	S	D	O		U	N	3155	50.5	33.5	5	8	N			2	1	1			.	.	N
CH RAMBOUILLET	Public	M	0	0	.	N	N	N	N		38	S	S			V	N	3420	52.0	35.0	10	10	N	4	3	1	1	1			0	0	N
CH MANTES-LA-JOLIE	Public	F	1	0	.	N					40	S	S	N		U	N	3540	52.0	34.5	10	10	N	3		2	2	1			0	0	N
CH MANTES-LA-JOLIE	Public	F	1	0	.	N	N	N	N		40	S	S	N		V	N	3660	50.0	35.0	10	10	N	2		2	2	1			0	0	N
CH POISSY SAINT-GERMAIN	Public	F	1	0	.	N					39	S	D	N		V	N	3520	50.0	35.0	10	10	N	4		2	2	1			0	0	N
CH POISSY SAINT-GERMAIN	Public	M	1	0	.	N	N	O	N		33		S	N		U	N	2060	44.0	31.0	8	8	O	3		2	4	3			0	0	N
CH POISSY SAINT-GERMAIN	Public	F	1	0	.	N	N	O	N		33	G	S	N		U	N	2230	44.5	32.0	8	9	O	3		2	3	3			0	0	N
CH MANTES-LA-JOLIE	Public	F	1	0	.	O	N	N	N		39	S	C	N		P	O	3470	50.0	36.0	9	10	N	4		2	2	1			.	.	N
CH POISSY SAINT-GERMAIN	Public	M	1	0	.	N			O		35	S	C			U	N	1880	42.0	33.5	10	10	N	4	3	2	2	1	N	N	0	0	N
HOP PRIV OUEST PARISIEN	Private	M	0	0	.	N	N	N	N		39	S	S	N		U	N	2900	47.0	34.0	10	10		2		2	1	1			3	0	N
HOP PRIV OUEST PARISIEN	Private	M	3	0	.	N					35	S	C	N		U	O	2850	48.0	33.5	10	10	N	3		4	4	1			0	0	N
HOP PRIV OUEST PARISIEN	Private	M	1	0	.	N	N	N	N		34	S	S	N	O	V	N	1995	43.0	32.0	10	10	N	3		3	2	1			10	0	N
CH MANTES-LA-JOLIE	Public	M	6	0	.	N	N	N	N		40	S	D	N		V	N	3660	51.0	35.5		9	N			7	7	1			0	0	N
CH MEULAN	Public	M	0	0	.	N					41	S	D	N		E	N	3715	52.0	36.0	10	10	N	3	5	1	1	1			0	0	N
CH MANTES-LA-JOLIE	Public	M	2	0	.	N	N	N	N		38	S	D	O		V	N	3340	49.5	35.0	10	10	N	4	5	3	3	1			0	0	N
HOPITAL PRIVE DE VERSAILLES	Private	M	0	0	.	N					38	S	C	N		P	O	3370	49.0	35.5	10	10	N	4		1	1	1			0	0	N
CH VERSAILLES	Public	F	1	.	.	N					41	S	S	N		V	N	3070	49.5	34.0	10	10	N	3	5	5	2	1			0	0	N
CH VERSAILLES	Public	F	0	0	.	N					41	S	S	N		V	N	4060	51.0	35.2	10	10	N	4	3	1	1	1			0	0	N
CH RAMBOUILLET	Public	M	.	0	.	N	N	N	N		39	S	S	N		V	N	2980	48.0	33.5	10	10	N			1	1	1			.	.
CLINIQUE SAINT LOUIS	Private	M	0	0	.	N	N	N	N		39	S	S	N		V	N	2600	46.5	32.5	10	10	N	3	5	1	1	1			.	.	N
CH POISSY SAINT-GERMAIN	Public	M	1	0	.	N	N	N	N		39	S	S	N	O	V	N	3820	51.0	35.0	10	10	N	4	3	2	2	1			0	0	N
CH POISSY SAINT-GERMAIN	Public	M	0	0	.	N					39	S	S	N		V	N	2670	48.0	35.0	10	10	N	4		1	1	1			0	.	N
CLINIQUE SAINT LOUIS	Private	F	1	0	.	N	N	N	N		38	S	D	N		V	N	3440	47.0	35.0	10	10	N			2	2	1			0	0	N
CH POISSY SAINT-GERMAIN	Public	F	.	0	.	N					40	S	D	O		E	N	3410	51.5	34.5	10	10	N	4	5	1	1	1			0	0	N
HOPITAL PRIVE DE VERSAILLES	Private	F	0	0	.	N	N	N	N		39	S	S			V	N	3050	50.0	33.0	10	10	N	3	2	1	1	1			.	.	N
CH POISSY SAINT-GERMAIN	Public	M	2	0	.	N	N	N	N		39	S	S			U	N	3660	51.0	34.0	10	10	N	2		3	3	1			0	0	N
HOP PRIV OUEST PARISIEN	Private	M	0	0	.	N	N	N	N		39	S	S	N		U	O	3130	49.0	34.0	10	10	N	3	5	2	1	1			0	0	N
CLINIQUE SAINT GERMAIN	Private	F	0	0	.	N					38	S	S			E	N	3530	51.0	35.0	10	10	N	2	5	1	1	1			0	0	N
CH RAMBOUILLET	Public	M	2	0	.	N	N	N	N		37	S	S			V	N	2620	46.0	32.0	10	10	N			3	3	1			0	0	N
HOP PRIV OUEST PARISIEN	Private	M	0	0	.	N	N	N	N		40	S	D	O		V	N	3920	51.0	40.0	10	10	N	2		1	1	1			0	0	N
CH POISSY SAINT-GERMAIN	Public	F	1	0	.	N	N	N	N		40	S	S	N		V	N	3090	49.0	33.0	10	10	N	3	5	4	2	1			0	0	N
CH MANTES-LA-JOLIE	Public	F	1	0	.	N	N	N	N		40	S	S	N	O	V	N	3170	46.0	36.0	10	10	N		5	2	2	1			0	0	N
CH POISSY SAINT-GERMAIN	Public	M	0	0	.	N	N	N	N		40	S	S	O		E	N	3350	53.0	35.5	10	10	N	4	3	1	1	1			0	0	N
CH MANTES-LA-JOLIE	Public	F	1	0	.	N	N	N	N		39	S	C	N		P	O	3810	48.0	36.0	10	10	N	3	5	2	2	1			0	0	N
CH MANTES-LA-JOLIE	Public	M	1	0	.	N	N	N	N		40	S	S	N		V	N	3770	50.0	36.5	10	10	N	4	5	3	2	1			0	0	N
CH POISSY SAINT-GERMAIN	Public	F	0	0	.	N					41	S	S			V	N	3300	51.0	35.0	10	10	N	4	5	1	1	1			0	0	N
CH MANTES-LA-JOLIE	Public	M	3	0	.	N	N	N	N		39	S	D	N		V	N	3570	40.0	34.5	10	10	N	4	5	4	4	1			0	0	N
CH MANTES-LA-JOLIE	Public	M	0	0	.	N					39	S	S	N		V	N	3260	50.0	35.0	10	10	N	3		1	1	1			0	0	N
CH POISSY SAINT-GERMAIN	Public	F	.	0	.	N	N	N	N		40	S	S	N		E	N	4410	54.5	37.0	10	10	N			2	2	1			0	0	N
HOP PRIV OUEST PARISIEN	Private	M	1	0	.	N					41	S	D	N		V	N	3950	53.0	36.0	10	10	N	3	5	2	2	1			0	0	N
HOP PRIV OUEST PARISIEN	Private	F	4	0	.	O	N	N	N		41	S	S	N		V	N	3440	52.0	34.0	10	10	N	2		5	6	1			0	0	N
CH POISSY SAINT-GERMAIN	Public	M	1	0	.	N	N	N	N		41	S	S	N		V	N	4350	55.0	37.5	10	10	N	4	3	2	2	1			0	0	N
HOP PRIV OUEST PARISIEN	Private	F	1	0	.	N					41	S	D	N		V	N	3900	51.0	34.0	10	10		3	5	3	2	1			5	0	O
HOPITAL PRIVE PARLY 2	Private	F	1	0	.	N	N	N	N		39	S	S	N		V	N	3670	48.5	35.5	10	10	N	4	3	4	2	1			0	0	N
CH POISSY SAINT-GERMAIN	Public	F	.	0	.	N	N	N	N		39	S	S	O		V	N	3410	53.0	32.0	8	10	N	2	5	2	2	1			0	0	N
CH POISSY SAINT-GERMAIN	Public	M	0	0	.	N					40	S	S	N		V	N	3040	50.0	33.0	10	10	N	4	5	1	1	1			0	0	N
HOPITAL PRIVE DE VERSAILLES	Private	F	1	0	.	O					39	S	C	N		U	O	3280	49.0	34.5	10	10	N	3	5	3	2	1			0	0	N
CLINIQUE SAINT LOUIS	Private	M	.	0	.	N	N	N	N		38	S	D	N		V	N	3590	50.5	37.0	10	10	N			2	2	1			0	0	N
HOPITAL PRIVE DE VERSAILLES	Private	M	1	0	.	N					37	S	C			P	O	3200	49.0	34.5	10	10	N	4	3	3	2	1			0	0	N
CH POISSY SAINT-GERMAIN	Public	F	2	0	.	N	N	N	N		39	S	S	N	O	V	N	3220	51.0	34.0	10	10	N	4		3	3	1			0	0	N
CH POISSY SAINT-GERMAIN	Public	M	2	0	.	N	N	N	N		39	S	D	N		V	N	3400	51.0	35.0	10	10	N		6	3	5	1			0	0	N
CH POISSY SAINT-GERMAIN	Public	M	0	0	.	N					39	S	S	O		V	N	3130	50.5	34.0	9	10	N	4		1	1	1			20	0	N
CH POISSY SAINT-GERMAIN	Public	F	1	0	.	N	N	N	N		40	S	S	N		V	N	3610	51.0	35.5	10	10	N	4	5	2	2	1			0	0	N
CH POISSY SAINT-GERMAIN	Public	M	0	0	.	N	N	N	N		41	S	S			E	N	3465	53.0	35.0	9	10	N	4	4	1	1	1			0	0	N
HOPITAL PRIVE PARLY 2	Private	F	3	0	.	N					39	S	S	N		V	N	3750	51.0	35.0	10	10	N	4	3	3	2	1			.	.	N
CH MEULAN	Public	F	.	0	.	N					40	S	S	N		V	N	3025	51.0	34.5	10	10	N			2	1	1			0	0	N
CH RAMBOUILLET	Public	F	.	0	.	N	N	N	N		39	S	S	O		V	N	3110	48.5	35.0	10	10	N			1	1	1	O		0	0	N
CH MEULAN	Public	F	.	0	.	N	N	N	N		39	S	S	N	O	V	N	3565	53.0	34.0	10	10	N			3	2	1			0	0	N
CH POISSY SAINT-GERMAIN	Public	F	1	0	.	O					38	S	C	N		P	N	3160	50.5	31.0	10	10	N	1		7	2	1	N	N	0	0	N
HOPITAL PRIVE PARLY 2	Private	F	0	0	.	N	N	N	N		38	S	S	N		V	N	2860	48.0	33.0	10	10	N	4	3	1	1	1			0	0	N
HOP PRIV OUEST PARISIEN	Private	F	0	0	.	N	N	N	N		40	S	S			V	N	3100	50.0	34.0	10	10			5	1	1	1			0	0	N
CH RAMBOUILLET	Public	F	.	0	.	N	N	N	N		37	S	D	N		E	N	2700	47.0	33.0	10	10	N			2	2	1			0	0	N
CH VERSAILLES	Public	F	0	0	.	N					39	G	C	N		P	N	2580	.	34.5	10	10	N		4	2	1	1			0	0	N
CH VERSAILLES	Public	F	1	0	.	N					38	S	S	N		V	N	2540	46.5	33.0	10	10	N		5	2	2	1			0	0	N
CH VERSAILLES	Public	M	4	0	.	N					41	S	S	N		V	N	4020	50.0	36.5	10	10	N			5	5	1	O	N	0	0	N
CLINIQUE SAINT LOUIS	Private	F	0	0	.	N	N	N	N		39	S	S	N	O	V	N	3210	50.0	33.5	9	10	N			1	1	1			0	0	N
CH POISSY SAINT-GERMAIN	Public	M	.	0	.	N					39	S	C	N		P	N	4510	54.0	37.0	10	10				2	2	1			0	0	N
HOPITAL PRIVE DE VERSAILLES	Private	F	1	0	.	N	N	N	N		38	S	C	N		P	O	3230	49.0	34.0	10	10	N	4	4	2	2	1			.	.	N
HOPITAL PRIVE DE VERSAILLES	Private	F	1	0	.	N					39	G	C	N		P	N	2950	0.0	36.5	10	10	N	4	3	2	2	1			0	0	N
HOPITAL PRIVE DE VERSAILLES	Private	F	0	0	.	N					38	S	S	N		E	N	3000	50.0	34.0	10	10	N	3	5	2	1	1			5	0	N
CH RAMBOUILLET	Public	M	1	0	.	N					39	S	S	N		V	N	3540	49.0	34.5	8	10	N	4		3	2	1			0	0	N
CH RAMBOUILLET	Public	F	2	0	.	N					40	S	S	N		V	N	3840	49.0	36.0	10	10	N	3	5	3	3	1	O	N	0	0	N
CH MANTES-LA-JOLIE	Public	M	0	0	.	N	N	N	N		41	S	D	O		V	N	3320	49.5	36.5	10	10	N	2		1	1	1			0	0	N
CH MANTES-LA-JOLIE	Public	M	2	0	.	N	N	N	N		39	S	S	N		V	N	3520	50.0	34.5	10	10	N	2	5	3	3	1			0	0	N
CLINIQUE SAINT LOUIS	Private	M	1	0	.	N	N	N	N		38	S	D	N		V	N	3260	50.5	36.0	10	10	N	3	5	4	2	1			0	0	N
CLINIQUE SAINT GERMAIN	Private	F	0	0	.	N	N	N	N		39	G	C			P	N	3160	47.0	35.0	10	10	N	4	4	1	1	1			0	0	N
CH RAMBOUILLET	Public	M	0	0	.	N	N	N	O		38	S	D	N		U	O	2830	48.0	33.0	10	10	N	4	5	1	1	1			.	.	N
HOP PRIV OUEST PARISIEN	Private	M	1	0	.	O	N	N	N		41	S	C			P	O	4395	53.0	38.0	10	10	N			2	2	1			.	.	N
CH MANTES-LA-JOLIE	Public	F	2	0	.	N					40	S	S	N		V	N	3480	52.5	37.0	10	10	N	4	3	5	3	1			0	0	N
HOPITAL PRIVE PARLY 2	Private	M	1	0	.	O					38	S	S	O		V	N	3260	48.0	35.0	10	10	N	4	5	2	2	1			8	0	N
CH RAMBOUILLET	Public	F	2	0	.	N	N	N	N		40	S	S	N		U	O	2880	50.0	35.0	10	10	N	3	5	1	1	1			0	0	N
CH MEULAN	Public	F	1	0	.	N	N	N	N		40	S	D	N		V	N	3040	47.0	36.0	2	8	N			4	2	1			3	0	N
CH MANTES-LA-JOLIE	Public	M	3	0	.	N	N	N	N		38	S	C	N		P	O	3280	48.0	34.5	10	10	N	4		5	4	1			0	0	N
CH MANTES-LA-JOLIE	Public	F	2	0	.	N					37	S	D	N		V	N	3150	47.0	33.0	10	10	N	3	5	3	3	1			0	0	N
HOPITAL PRIVE PARLY 2	Private	M	0	0	.	N	N	N	N		41	S	D			U	N	3540	50.0	36.0	10	10	N	4	3	1	1	1			.	.	N
CH POISSY SAINT-GERMAIN	Public	M	.	0	.	O	N	N	N		38	S	C	N		P	O	2710	49.0	31.5	10	10	N	3	3	3	3	1			0	0	N
HOPITAL PRIVE DE VERSAILLES	Private	M	0	0	.	N					39	S	S	O		U	O	3910	51.0	35.0	10	10	N	4	4	0	1	1			0	0	N
CH MANTES-LA-JOLIE	Public	M	5	0	.	N	N	N	N		37	S	D	N		V	N	2740	48.0	34.5	10	10	N	4	5	7	6	1			0	0	N
CH MANTES-LA-JOLIE	Public	M	3	0	.	N	N	N	N		39	S	D	N	N	V	N	3290	50.0	34.0	10	10	N	3	5	5	4	1			10	0	N
CH MANTES-LA-JOLIE	Public	M	0	0	.	N					41	S	S	N		V	N	4000	52.5	36.5	10	10	N	3	5	1	1	1			0	0	N
HOPITAL PRIVE DE VERSAILLES	Private	M	0	0	.	N					40	S	S	N		U	N	3960	51.0	36.0	10	10	N	4	3	1	1	1			0	0	N
CH POISSY SAINT-GERMAIN	Public	M	0	0	.	N	N	N	N		39	S	D	N		V	N	3770	53.0	37.5	6	10	N	4	4	1	1	1	O		0	0	N
CH RAMBOUILLET	Public	F	1	0	.	N	N	N	N		39	S	D	N		V	N	3410	48.0	34.0	10	10	N	3	5	2	2	1			0	0	N
HOP PRIV OUEST PARISIEN	Private	M	0	0	.	N	N	N	N		39	G	C	N	N	P	N	3045	48.0	35.0	10	10	N	4	5	2	1	1			0	0	N
CH POISSY SAINT-GERMAIN	Public	F	0	0	.	N	N	N	N		41	S	D	O		V	N	3340	52.5	35.5	10	10	N	4	3	1	1	1			0	0	N
HOP PRIV OUEST PARISIEN	Private	M	2	0	.	O					39	S	C	N		P	O	3680	50.0	36.0	10	10	N	3	5	6	3	1			0	0	N
CH POISSY SAINT-GERMAIN	Public	F	2	0	.	N					41	S	D	N		V	N	3935	53.0	37.0	10	10	N	1	5	5	3	1			0	0	N
CH POISSY SAINT-GERMAIN	Public	F	1	0	.	N	N	N	N		37	S	C	N		P	N	2670	50.0	33.0	10	10	N	4	3	2	3	2	O	N	0	0	N
CLINIQUE SAINT LOUIS	Private	M	.	0	.	N	N	N	N		39	S	S	N		U	O	3540	50.5	34.0	10	10	N			1	1	1			.	.	N
CH RAMBOUILLET	Public	M	0	0	.	N	N	N	N		40	S	S	N		U	O	4020	51.0	36.0	10	10	N	4	6	1	1	1			0	0	N
HOPITAL PRIVE PARLY 2	Private	F	1	.	.	O	N	N	N		39	S	C	N		P	O	2830	47.0	34.5	10	10	N	4	3	2	2	1			.	.	N
HOPITAL PRIVE PARLY 2	Private	M	1	0	.	O					40	S	S	N		U	O	3110	50.0	34.8	10	10	N	4	3	2	2	1			0	0	N
HOPITAL PRIVE DE VERSAILLES	Private	F	5	0	.	O	N	N	N		38	S	C	N		P	O	3310	49.0	33.0	10	10	N	4	4	3	4	1			0	0	N
CH POISSY SAINT-GERMAIN	Public	F	0	0	.	N	N	N	N		41	S	D	N		E	N	3710	52.0	37.0	10	10	N	2	5	1	1	1			0	0	N
CH POISSY SAINT-GERMAIN	Public	M	1	0	.	N					39	S	C	N		P	O	3860	50.0	36.0	10	10	N	4	3	3	2	1			0	0	N
CLINIQUE SAINT LOUIS	Private	M	0	0	.	N					40	S	S	N		U	N	3480	52.0	35.0	10	10	N	3	5	3	1	1			0	0	N
HOPITAL PRIVE DE VERSAILLES	Private	F	1	0	.	N					39	S	D	N		P	O	3140	49.0	35.0	10	10	N	4	2	2	2	1			0	0	N
HOPITAL PRIVE PARLY 2	Private	F	1	0	.	O	N	N	N		39	S	C	N		P	O	3870	50.5	35.0	10	10	N	4	5	3	2	1			0	0	N
CH MANTES-LA-JOLIE	Public	F	1	0	.	N	N	N	N		40	S	D	N		V	N	3690	50.0	34.0	10	10	N	2	5	2	2	1			0	0	N
HOPITAL PRIVE DE VERSAILLES	Private	F	2	0	.	N					39	S	C	N		P	O	3090	49.0	35.5	10	10	N	4	3	3	3	1			0	0	N
CH MANTES-LA-JOLIE	Public	M	0	.	.	N	O	N	N	#NAME?	41	S	D	N		V	N	3670	53.0	36.0	7	10	N	4	5	2	2	1		O	0	0	N
CH POISSY SAINT-GERMAIN	Public	M	.	0	.	N	N	N	N		40	S	D	O		V	N	2800	50.0	33.0	9	10	N	3		2	1	1			0	0	N
CH POISSY SAINT-GERMAIN	Public	F	1	0	.	N	N	N	N		38	S	D	N		V	N	3270	51.0	35.0	10	10	N	4	3	2	2	1			0	0	N
HOPITAL PRIVE DE VERSAILLES	Private	F	1	0	.	N	N	N	N		39	S	D	N		U	N	3940	53.0	35.0	7	9	N		5	1	1	1			.	.	N
CH MANTES-LA-JOLIE	Public	M	1	0	.	O	N	N	N		38	S	D	N		V	N	4050	51.5	36.0	10	10	N	3	5	4	2	1			0	0	N
CH POISSY SAINT-GERMAIN	Public	F	.	0	.	O					39	S	C	N		P	O	2850	50.0	33.0	10	10	N	3	5	3	2	1	O		0	0	N
CH MANTES-LA-JOLIE	Public	M	2	0	.	N	N	N	N		38	S	S	N		U	N	2880	49.0	36.0	4	8	O	3	5	3	3	1			.	.	N
CH POISSY SAINT-GERMAIN	Public	F	1	0	.	N	N	N	N		39	S	D	O		V	N	2870	49.0	33.0	9	10	N	4	5	2	2	1			0	0	N
HOPITAL PRIVE DE VERSAILLES	Private	F	0	0	.	N					40	S	D	N		E	N	4350	52.5	35.0	10	10	N	4	3	1	1	1			0	0	N
CH POISSY SAINT-GERMAIN	Public	F	0	0	.	N	N	N	N		38	S	D	N		V	N	3650	51.0	34.5	6	8	N			4	4	1			0	0	N
CH MANTES-LA-JOLIE	Public	M	2	0	.	N	N	N	N		39	S	D	N		V	N	3570	50.5	36.0	9	10	N	4	5	4	4	1			0	0	N
HOPITAL PRIVE DE VERSAILLES	Private	F	1	0	.	N	N	N	N	METRORRAGIE	36	S	S	N		V	N	3080	48.0	33.0	10	10	N	4	3	2	2	1			0	0	N
HOPITAL PRIVE PARLY 2	Private	F	0	0	.	N					36	S	D	N		V	N	1720	43.0	30.5	10	10	N	4		1	1	1			0	0	N
CH POISSY SAINT-GERMAIN	Public	F	0	0	.	N	N	N	N		41	S	D	O		V	N	3260	51.0	32.5	10	10	N	4	3	1	1	1			0	0	N
HOPITAL PRIVE PARLY 2	Private	F	0	0	.	N	N	N	N		39	S	S	O		V	N	3050	49.0	33.0	10	10	N	4	5	1	1	1			0	0	N
CLINIQUE SAINT LOUIS	Private	F	2	0	.	N					38	G	S	O		V	N	3000	47.0	34.5	10	10	N	4	3	3	3	1			0	0	N
HOPITAL PRIVE DE VERSAILLES	Private	M	1	0	.	N					40	S	S	N		E	N	3550	52.0	36.5	10	10	N	3		3	2	1			0	0	N
CH MANTES-LA-JOLIE	Public	F	.	0	.	N	N	N	N		40	S	S	N		V	N	3130	50.0	33.5	10	10	N	4	5	1	1	1			0	0	N
CH MANTES-LA-JOLIE	Public	F	2	0	.	N					39	S	S	N	O	V	N	3580	49.0	35.0	10	10	N	2		3	3	1			0	0	N
CH POISSY SAINT-GERMAIN	Public	F	3	1	.	N	N	N	N		37	S	S	N	O	V	N	2750	47.0	32.5	10	10	N	2		5	5	1			0	0	N
CH MANTES-LA-JOLIE	Public	M	.	0	.	N	N	N	N		41	S	S	N		V	N	3730	49.5	37.0	10	10	N	4	5	1	1	1			0	0	N
CH POISSY SAINT-GERMAIN	Public	M	1	0	.	N	N	N	N		38	S	S	N		V	N	2690	47.0	33.5	10	10	N	4	5	3	2	1			0	0	N
CLINIQUE SAINT GERMAIN	Private	M	0	0	.	N	N	O	N		38	S	S	N		V	N	2865	48.0	33.0	10	10	N	4	5	1	1	1			5	0	N
CH RAMBOUILLET	Public	F	1	0	.	N					39	S	S	N		V	N	3230	48.5	34.0	10	10	N	3		3	2	1			0	0	N
CH MEULAN	Public	M	.	0	.	N	N	N	N		41	S	S	N		V	N	4335	55.0	37.5	9	10	N			5	4	1			.	.	N
HOP PRIV OUEST PARISIEN	Private	M	4	0	.	N	N	N	N		40	S	D	N		V	N	3770	52.5	34.5	10	10	N	4	5	4	4	1			.	.	N
CH VERSAILLES	Public	F	2	0	.	N	N	N	N		41	S	S	N		V	N	4160	53.0	36.5	10	10	N			5	3	1			0	0	N
CH MEULAN	Public	F	0	0	.	N	N	N	N		40	S	S	O		E	N	3405	51.0	34.0	10	10	N			1	1	1			0	0	N
HOP PRIV OUEST PARISIEN	Private	F	1	0	.	N	N	N	N		38	A	C	N		P	N	3765	51.0	37.0	10	10	N	4	3	3	2	1			0	0	N
CLINIQUE SAINT LOUIS	Private	M	2	0	.	N	N	N	N		40	S	S	O		V	N	3500	52.0	37.0	10	10	N	4		3	3	1			0	0	N
CH POISSY SAINT-GERMAIN	Public	F	3	0	.	N	N	N	N		39	S	S	N		V	N	3400	51.0	35.0	10	10	N	4	5	5	3	1			0	0	N
HOP PRIV OUEST PARISIEN	Private	M	1	0	.	O					38	S	C	N		P	O	3335	50.0	36.0	10	10	N	4	2	2	2	1			0	0	N
HOP PRIV OUEST PARISIEN	Private	F	2	.	.	O	N	N	N		38	S	S	N		E	N	3400	52.0	34.0	10		N	3	5	3	3	1			.	.	O
CH POISSY SAINT-GERMAIN	Public	F	1	0	.	N	N	N	N		39	S	S	N		V	N	2920	50.0	33.5	10	10	N	4	5	3	2	1			0	0	N
HOP PRIV OUEST PARISIEN	Private	M	1	0	.	N					39	S	S	N		E	N	2695	47.5	34.0	10	10	N	4	3	2	2	1			0	0	N
HOPITAL PRIVE DE VERSAILLES	Private	F	0	0	.	N					40	S	S	N		E	N	2790	47.0	33.0	10	10	N	4	4	2	1	1			0	0	N
HOPITAL PRIVE DE VERSAILLES	Private	M	2	0	.	N					38	S	C			P	O	3570	52.0	36.5	10	10	N	4	3	3	3	1			0	0	N
CH MEULAN	Public	F	.	.	.	N					39	G	S	O		V	N	3585	53.0	38.0	10	10	N			3	2	1			0	0	N
CH POISSY SAINT-GERMAIN	Public	M	1	0	.	N					38	S	C	N		U	N	3140	52.0	35.5	10	10	N	4	3	5	2	1			0	0	N
CH MANTES-LA-JOLIE	Public	M	1	0	.	N	N	N	N		40	S	D	N		V	N	3050	50.0	33.5	10	10	N	2	5	2	1	1			15	0	N
HOP PRIV OUEST PARISIEN	Private	M	5	0	.	N	N	N	N		38	S	S	N		V	N	2960	47.0	35.0	10	10	N	2	1	8	6	1	O	N	0	0	N
CH VERSAILLES	Public	M	2	0	.	N	N	N	N		40	S	S	N		V	N	4390	55.5	35.0	10	10	N	4	3	3	3	1			0	0	N
CH MANTES-LA-JOLIE	Public	F	1	0	.	N					40	S	D	N		E	N	3240	49.0	35.0	10	10	N	3		2	2	1			0	0	N
HOPITAL PRIVE PARLY 2	Private	F	1	0	.	N					40	S	S	N		V	N	3550	51.0	34.5	10	10	N	4	3	2	2	1			.	.	N
CH MEULAN	Public		.	0	.	N	N	N	N		41	S	S		O	V	N	4045	54.0	34.0	10	10	N			1	1	1			.	.	N
CH VERSAILLES	Public	F	2	0	.	N	N	N	N		40	S	S	O		V	N	4160	49.5	35.0	8	10	N	4	4	4	3	1			0	0	N
CH MEULAN	Public	M	0	0	.	N	N	N	N		40	S	S	N		E	N	3160	50.0	35.5	9	10	N	2	5	3	1	1			10	0	N
CH MANTES-LA-JOLIE	Public	M	5	0	.	N					39	S	S	N	O	V	N	3150	45.0	34.0	10	10	N	3		6	8	1			0	0	N
CH MEULAN	Public	F	.	.	.	O	N	N	N		39	S	S	N		E	N	2640	.	35.5	10	10	N			2	2	1			.	.	N
CH VERSAILLES	Public	F	1	.	.	N					40	S	S	N	O	V	N	3410	45.5	35.5	10	10	N	4	3	2	2	1			0	0	N
CH VERSAILLES	Public	M	1	0	.	N					41	S	S	N		V	N	4120	51.5	35.0	10	10	N	4	3	2	2	1			.	.	N
CH POISSY SAINT-GERMAIN	Public	F	1	0	.	N					40	S	D	N	O	V	N	3460	52.0	34.0	9	10	N	4	5	2	2	1			0	0	N
CH POISSY SAINT-GERMAIN	Public	F	2	0	.	O	N	N	N		41	S	C	O		P	O	2920	50.0	35.0	10	10	N	4	5	3	3	1			0	0	N
HOPITAL PRIVE DE VERSAILLES	Private	F	0	0	.	N					38	S	S	N		V	N	2750	46.0	35.0	9	10	N	4	4	1	1	1	O		0	0	N
CH RAMBOUILLET	Public	F	.	1	.	N	N	N	N		39	S	S	N		V	N	3260	48.0	33.0	10	10	N			3	2	1			.	.	N
CH VERSAILLES	Public	M	2	0	.	N	N	N	N		40	S	S	N	O	V	N	3480	50.5	35.5	10	10	N	4	4	3	3	1			0	0	N
CH RAMBOUILLET	Public	F	1	0	.	N					40	S	S			V	N	3300	51.0	34.0	10	10	N		3	3	1	1			0	0	N
HOP PRIV OUEST PARISIEN	Private	M	0	0	.	N					40	S	S			E	N	4010	.	.	10	10	N	3	5	1	1	1			0	0	N
CH RAMBOUILLET	Public	M	.	0	.	N	N	N	N		39	S	S	O		V	N	3470	51.0	33.5	10	10	N			2	2	1			0	0	N
CH VERSAILLES	Public	F	0	0	.	N					40	S	S	N		E	N	3030	50.5	35.0	10	10	N	4	4	1	1	1	N	N	.	.	N
CH POISSY SAINT-GERMAIN	Public	M	1	0	.	N					40	S	S	N		V	N	3830	43.5	36.0	10	10	N	4	5	2	2	1			0	0	N
CLINIQUE SAINT GERMAIN	Private	M	1	0	.	N					40	S	S	N		V	N	4010	51.0	35.5	10	10	N	4	2	2	2	1			0	0	N
CH VERSAILLES	Public	M	.	0	.	N	N	N	N		39	S	S	O		V	N	3980	52.5	36.0	10	10	N		5	1	1	1			0	0	N
CH POISSY SAINT-GERMAIN	Public	F	.	0	.	N	N	N	N		37	S	S	N		V	N	2810	47.5	33.0	10	10	N			1	1	1			0	0	N
CH MANTES-LA-JOLIE	Public	M	0	0	.	N	N	N	N		40	S	S			V	N	3850	50.0	35.5	10	10	N	4	5	1	1	1			0	0	N
CH MANTES-LA-JOLIE	Public	M	0	0	.	N					41	S	S	N		V	N	3340	48.5	35.0	10	10	N	4	5	3	1	1			0	0	N
CH MANTES-LA-JOLIE	Public	F	0	0	.	N	N	N	N		39	S	S	N		E	N	2800	48.0	35.0	10	10	N	4	3	1	1	1			0	0	N
CH MEULAN	Public	M	.	0	.	O	N	N	N		39	S	S	N		V	N	3925	51.0	36.0	10	10	N			2	2	1			.	.	N
CH POISSY SAINT-GERMAIN	Public	M	0	1	.	N	N	N	N		39	S	S			E	N	3730	53.0	34.5	10	10	N	4	3	2	2	1			0	0	N
CH MANTES-LA-JOLIE	Public	F	.	0	.	N					40	S	S	N		V	N	3350	50.0	35.0	9	10	N	2		4	2	1			0	0	N
CH POISSY SAINT-GERMAIN	Public	M	1	0	.	N	N	N	N		38	S	S	N		V	N	3500	49.0	35.0	10	10	N	4	3	2	2	1			0	0	N
CH MEULAN	Public	F	.	0	.	O	N	N	N		40	S	S	N		V	N	3740	50.0	36.0	3	10	N			4	4	1			0	0	N
CH POISSY SAINT-GERMAIN	Public	F	0	0	.	N					40	S	S	N		E	N	3675	53.0	35.0	10	10	N	4	3	1	1	1			0	0	N
CH MANTES-LA-JOLIE	Public	M	1	0	.	N	N	N	N		40	S	S	O		V	N	3360	48.0	35.5	10	10	N	4	5	2	2	1			0	0	N
CLINIQUE SAINT LOUIS	Private	M	2	0	.	N	N	N	N		39	S	S	N		V	N	2780	46.0	31.5	10	10	N			4	3	1			0	0	N
CH POISSY SAINT-GERMAIN	Public	F	.	0	.	N					38	S	S	N		V	N	3260	51.5	33.5	10	10	N	4	5	1	1	1			0	0	N
CH RAMBOUILLET	Public	M	2	0	.	N	N	N	N		38	S	S	N		V	N	3630	51.0	36.5	10	10	N	4	3	3	3	1			.	.	N
CH MANTES-LA-JOLIE	Public	F	0	0	.	N	N	N	N		38	S	S	N		V	N	3310	48.5	35.0	10	10	N	4	5	1	1	1			0	0	N
CH POISSY SAINT-GERMAIN	Public	M	2	0	.	N	N	N	N		41	S	S	N	O	V	N	3900	53.0	37.0	10	10	N	4	3	4	3	1			0	0	N
CH MEULAN	Public	F	0	0	.	N	N	N	N		40	S	S			V	N	3390	51.0	34.0	10	10	N			1	1	1			0	0	N
CH MANTES-LA-JOLIE	Public	F	1	0	.	N	N	N	N		38	S	S	O		V	N	3320	48.5	35.0	10	10	N	3	3	2	2	1			0	0	N
CH POISSY SAINT-GERMAIN	Public	F	0	0	.	N					41	S	S	O		E	N	3330	50.0	35.5	10	10	N	4	5	4	1	1			0	0	N
CH MANTES-LA-JOLIE	Public	M	4	0	.	N					39	S	S	O	O	V	N	3570	49.5	35.5	10	10	N			5	5	1			0	0	N
CH MEULAN	Public	F	1	0	.	O	N	O	N		39	S	S	N		V	N	3180	49.0	36.0	10	10	N			2	2	1	N	N	.	.	N
HOPITAL PRIVE DE VERSAILLES	Private	F	0	0	.	N	N	N	N		41	S	S	N		V	N	3260	51.0	35.0	10	10	N	2	5	1	1	1			0	0	N
CH MANTES-LA-JOLIE	Public	M	0	0	.	N					39	S	S	N		V	N	3570	49.5	35.5	10	10	N	3		1	1	1			0	0	O
CH MANTES-LA-JOLIE	Public	M	0	0	.	N					38	S	S	N	O	V	N	3090	49.0	33.0	10	10			2	1	1	1			2	0	N
HOPITAL PRIVE DE VERSAILLES	Private	M	0	0	.	N					40	S	S	N	O	V	N	3570	51.0	35.0	10	10	N			1	1	1			0	0	N
CH MANTES-LA-JOLIE	Public	F	3	0	.	N					40	S	S	N		V	N	4250	51.5	37.0	10	10	N			4	4	1			0	0	N
HOP PRIV OUEST PARISIEN	Private	F	0	0	.	N	N	N	N		41	S	S	N		V	N	3480	50.0	34.0	10	10	N			1	1	1			0	0	N
CH POISSY SAINT-GERMAIN	Public	F	2	0	.	N	N	N	N		38	S	S		O	V	N	2850	49.5	35.0	10	10	N	1	6	4	3	1			0	0	N
HOP PRIV OUEST PARISIEN	Private	F	0	0	.	N	N	N	N		37	S	S	N		E	N	3125	50.0	34.0	5	7	N			1	1	1			0	0	O
HOP PRIV OUEST PARISIEN	Private		3	0	.	N					38	S	D	N		V	N	3190	50.0	35.0	10	10	N	3	5	4	4	1	O	N	0	0	N
HOPITAL PRIVE DE VERSAILLES	Private	F	.	0	.	N					39	S	S			E	N	3300	50.0	35.0	10	10	N			1	1	1			0	0	N
CLINIQUE SAINT GERMAIN	Private	F	1	0	.	N	N	N	N		40	S	S	N		V	N	3180	49.0	35.0	10	10	N		3	2	2	1			0	0	N
HOPITAL PRIVE PARLY 2	Private	F	0	0	.	N	N	O	N		38	S	S	N		E	N	2760	47.5	33.5	10	10	N	4	3	2	1	1			.	.	N
CH RAMBOUILLET	Public	F	2	0	.	N					40	S	S	N		V	N	4060	52.0	36.0	10	10	N		5	5	3	1			0	0	N
CH POISSY SAINT-GERMAIN	Public	M	0	0	.	N	N	N	N		40	S	S	N		V	N	3380	52.0	34.0	10	10	N	4	3	1	1	1			0	0	N
CH POISSY SAINT-GERMAIN	Public	F	.	0	.	N	N	N	N		39	S	S	N		V	N	3450	50.0	34.0	10	10	N	1	5	4	3	1			0	0	N
CH VERSAILLES	Public	M	1	.	.	N	N	N	N		38	S	S	O		V	N	3230	50.5	34.0	8	10	N		5	3	2	1			0	0	N
HOPITAL PRIVE DE VERSAILLES	Private	M	0	0	.	N	N	N	N		38	S	S	N		V	N	3730	52.0	33.0	10	10	N	3	2	1	1	1	O		0	0	N
CH VERSAILLES	Public	F	1	0	.	N					41	S	S	N		V	N	3900	52.0	35.5	10	10	N	4	4	3	2	1			0	0	N
HOP PRIV OUEST PARISIEN	Private	F	1	0	.	N	N	N	N		38	S	S	N	O	V	N	2635	47.0	32.0	10	10	N	3	5	2	2	1	N	N	0	0	N
CLINIQUE SAINT GERMAIN	Private	M	1	0	.	N					38	S	S	N		V	N	3380	50.0	35.0	10	10	N	4	5	2	2	1			0	0	N
CH RAMBOUILLET	Public	M	0	0	.	N	N	N	N		39	S	S	O		V	N	3450	52.0	34.0	10	10	N	4	3	1	1	1			.	.	N
HOPITAL PRIVE DE VERSAILLES	Private	F	0	0	.	N					40	S	S	N		V	N	3850	50.0	36.0	10	10	N	4	3	1	1	1			0	0	N
CH MANTES-LA-JOLIE	Public	F	1	1	.	O	N	N	N	diabète	37	S	D			P	O	3120	46.5	35.0	9	10	N	3	5	3	3	1	O	N	0	0	N
CH MANTES-LA-JOLIE	Public	F	3	0	.	N	N	N	N		38	S	S	N		V	N	3000	49.0	33.5	10	10	N	3		6	3	1			0	0	N
CH MANTES-LA-JOLIE	Public	F	0	0	.	N	N	N	N		39	S	D	O		V	N	3470	50.0	36.0	10	10	N	4	3	1	1	1			0	0	N
HOP PRIV OUEST PARISIEN	Private	M	1	0	.	N	N	N	N		38	S	S	N		V	N	3325	51.0	34.0	10	10	N	2	4	2	2	1			.	.	N
CH MANTES-LA-JOLIE	Public	M	1	0	.	N	N	N	N	did	39	S	S	N		V	N	4330	52.5	35.0	10	10	N	4	5	4	2	1	O		0	0	N
CH VERSAILLES	Public	M	0	0	.	N					39	S	S	O		V	N	3090	48.5	35.0	10	10	N		4	1	1	1	O		0	0	N
CLINIQUE SAINT LOUIS	Private	F	.	0	.	N	N	N	N		39	S	S	N		V	N	3060	50.5	35.0	10	10	N	3	5	4	2	1			0	0	N
HOPITAL PRIVE DE VERSAILLES	Private	M	.	0	.	N					39	S	S	N		E	N	2820	48.0	35.0	10	10	N			1	1	1			0	0	N
CLINIQUE SAINT GERMAIN	Private	F	1	0	.	N					40	S	S	N		V	N	3800	50.0	35.0	10	10	N	4	2	2	2	1			0	0	N
CH VERSAILLES	Public	M	0	0	.	N	N	N	N		39	S	S	N		V	N	3190	49.5	32.0	8	10	N	4	3	1	1	1			0	0	N
HOPITAL PRIVE PARLY 2	Private	F	0	0	.	N	N	N	N		40	S	S	N		V	N	3575	51.0	34.0	10	10	N	4	5	2	1	1			0	0	N
CLINIQUE SAINT LOUIS	Private	F	2	0	.	O	N	N	N		39	S	S	N		V	N	2700	47.0	33.0	10	10	N	3		4	3	1			0	0	N
HOPITAL PRIVE PARLY 2	Private	F	0	0	.	N	N	N	N		38	S	S	N		V	N	3000	48.0	33.0	10	10	N	4	5	1	1	1			0	0	N
CH MANTES-LA-JOLIE	Public	F	2	0	.	N	N	N	N		37	S	S	N	O	V	N	2970	47.0	32.0	10	10	N	3	5	3	3	1			.	.	N
CH POISSY SAINT-GERMAIN	Public	F	.	0	.	N					40	S	S	O		E	N	3840	53.0	36.5	10	10	N	4	3	2	1	1			0	0	N
CH POISSY SAINT-GERMAIN	Public	M	1	1	.	O					37	S	S			V	N	3440	50.0	35.0	10	10	N	4	2	5	3	1			0	0	N
CH VERSAILLES	Public	M	0	0	.	N	N	N	N		40	S	S	N		V	N	3760	52.0	35.0	10	10	N			1	1	1	N	N	10	.	N
CH POISSY SAINT-GERMAIN	Public	M	7	0	.	O	N	N	N		40	S	S			V	N	3520	52.5	.	10	10	N	3	5	6	6	1			0	0	N
HOPITAL PRIVE PARLY 2	Private	F	0	0	.	N	N	N	N		39	S	S	O		V	N	3740	.	.	10	10	N	4	4	1	1	1			0	0	N
CH POISSY SAINT-GERMAIN	Public	F	0	0	.	N	N	N	N		40	S	S	N		E	N	3600	54.0	33.5	10	10	N	3	5	2	1	1			0	0	N
CH MANTES-LA-JOLIE	Public	F	1	0	.	N	N	N	N		41	S	S	N		V	N	3100	49.0	34.0	10	10	N	4	5	2	2	1			0	0	N
CH VERSAILLES	Public	M	2	0	.	N					40	S	S	N	O	V	N	4100	51.0	35.0	10	10	N			3	3	1			0	0	N
CH VERSAILLES	Public	F	0	0	.	N	N	O	N		38	S	S	N		V	N	2810	48.5	33.5	10	10	N		5	1	1	1			0	0	N
CH MEULAN	Public	M	0	0	.	N	N	N	N		39	S	S	N		E	N	3895	52.0	34.5	8	10	N	4	3	1	1	1			0	0	N
CH VERSAILLES	Public	M	.	0	.	N	N	N	N	CERCLAGE	40	S	S	N		V	N	3590	51.5	35.0	10	10	N	4	2	5	5	1			0	0	N
HOP PRIV OUEST PARISIEN	Private	F	1	.	.	O	N	N	N		39	S	S	N		E	N	3380	50.0	33.5	8	10	N			2	2	1			.	.	N
CH VERSAILLES	Public	M	1	.	.	N					40	S	S	N	O	V	N	3380	49.5	35.0	10	10	N	4	5	2	2	1			.	0	N
CH MANTES-LA-JOLIE	Public	F	0	0	.	N	N	N	N		40	S	S	O		E	N	3330	48.0	34.5	6	9	N	4	5	1	1	1			0	0	N
CH VERSAILLES	Public	F	1	0	.	N					39	S	S	N		V	N	3200	48.0	34.5	10	10	N	4	3	3	2	1	O		0	0	N
CH POISSY SAINT-GERMAIN	Public	M	0	1	.	N					38	S	S			V	N	2660	49.0	33.0	8	10	N	4	3	5	2	1			0	0	N
CH RAMBOUILLET	Public	F	3	0	.	N					39	G	S	O		V	N	3150	.	35.5	10	10	N	4		3	2	1			0	0	N
CH POISSY SAINT-GERMAIN	Public	M	1	0	.	N					40	S	S	O		E	N	4050	54.0	37.5	9	10	N	3	2	1	1	1			0	0	O
HOP PRIV OUEST PARISIEN	Private	F	0	0	.	N	N	N	N		38	S	S	N		V	N	2895	49.0	34.5	10	10	N	1		1	1	1			0	0	N
CH VERSAILLES	Public	F	2	0	.	N					40	S	S	N	O	V	N	3430	51.5	34.0	10	10	N	4	3	6	3	1			0	0	N
CH POISSY SAINT-GERMAIN	Public	M	1	0	.	N	N	N	N	RPM	35	S	D	O		V	N	2590	47.0	.	10	10	N	4	5	1	1	1	N	N	0	0	N
CH POISSY SAINT-GERMAIN	Public	F	1	0	.	N			O		35	G	C	N		P	N	2150	42.5	32.0	10	10	N	4	5	2	2	2			0	0	N
CH POISSY SAINT-GERMAIN	Public	M	1	0	.	N			O		35	S	C	N		P	N	2110	45.5	33.5	10	10	N	4	5	2	2	2			0	0	N
CH POISSY SAINT-GERMAIN	Public	F	3	0	.	N	N	N	N	METRO SUR PLACENTA RECOUVRANT	35	S	C	N		U	O	2580	45.0	33.5	10	10	N	3	3	4	4	1			10	0	N
CH MEULAN	Public	M	.	0	.	N	N	N	O		38		D	N	O	V	N	2615	46.5	31.0	10		N			1	1	1			0	0	N
CH POISSY SAINT-GERMAIN	Public	M	1	0	.	O					34	G	S	N		U	N	1960	46.0	31.0	10	10	N	4	5	2	3	2	N	N	0	0	N
HOPITAL PRIVE DE VERSAILLES	Private	M	4	0	.	O					38	S	C	N		P	O	3030	48.0	34.0	10	10	N		5	5	3	1			0	0	N
CH POISSY SAINT-GERMAIN	Public	M	1	0	.	O					34		S	N		U	N	2190	44.5	31.5	10	10	N	4	5	2	3	2	N	N	0	0	N
CH MEULAN	Public	M	.	.	.	N	N	N	N		39	S	S	N	O	E	N	3770	51.0	35.0	10	10	N			2	2	1			.	.	N
HOPITAL PRIVE DE VERSAILLES	Private	M	.	0	.	O					38	S	C	N		P	O	3550	51.0	35.0	10	10	N		5	4	3	1			0	0	N
HOPITAL PRIVE DE VERSAILLES	Private	F	0	0	.	N					40	S	C	N		P	N	3850	51.0	37.0	10	10	N	4	5	1	1	1			0	0	N
CH POISSY SAINT-GERMAIN	Public	M	0	0	.	N	N	N	N		35	S	D			V	N	2560	46.0	30.0	8	9	O	2	5	2	1	1			10	0	N
HOPITAL PRIVE DE VERSAILLES	Private	F	2	0	.	N					38	S	D	N		V	N	2930	47.5	34.0	10	10	N	4		3	3	1			0	0	N
CH POISSY SAINT-GERMAIN	Public	F	1	0	.	N	N	O	N		33	S	S	N		U	N	2410	45.0	32.5	8	8	O	3		2	2	3			0	0	N
CH MANTES-LA-JOLIE	Public	F	3	0	.	N	N	N	N		39	S	D	N		V	N	3250	50.5	34.5	10	10	N			4	4	1			.	.	N
HOPITAL PRIVE DE VERSAILLES	Private	M	1	0	.	O	N	N	N		38	S	C	N		P	O	4320	54.0	37.0	10	10	N	4	4	3	2	1			0	0	N
HOP PRIV OUEST PARISIEN	Private	F	3	0	.	O	N	O	N		36	S	C	N		U	O	2785	49.0	33.0	9	10	N	2	5	4	4	1			0	0	N
CH RAMBOUILLET	Public	M	2	.	.	N	N	N	N		39	S	D	N		V	N	3670	52.0	36.0	10	10	N	4	3	4	3	1			.	.	N
CH RAMBOUILLET	Public	F	1	0	.	N					40	S	D	N		V	N	2630	46.0	31.0	10	10	N			2	2	1			0	0	N
CH RAMBOUILLET	Public	F	1	0	.	N					39	S	S	N		V	N	3600	49.0	34.0	10	10	N	4	3	2	2	1			0	0	N
HOPITAL PRIVE PARLY 2	Private	M	0	0	.	N					39	S	S	N		V	N	2820	48.0	33.8	10	10	N	4	3	2	1	1			0	0	N
CH MEULAN	Public	M	.	0	.	O	N	N	N		39	S	D	O		V	N	3250	50.0	36.0	10	10	N			5	3	1			10	0	N
HOPITAL PRIVE DE VERSAILLES	Private	F	1	0	.	N					40	S	S	N		V	N	3250	51.0	34.0	10	10	N	4		2	2	1			0	0	N
CH MEULAN	Public	M	.	.	.	N	N	N	N		39	S	S		N	V	N	3440	50.0	34.0	10	10	N			3	3	1			.	.	N
CLINIQUE SAINT GERMAIN	Private	M	2	0	.	N	N	N	N		40	S	S	N	N	V	N	3700	51.0	35.0	10	10	N	3	5	3	3	1			0	0	N
HOPITAL PRIVE PARLY 2	Private	F	4	0	.	N	N	N	N		39	S	S	N		V	N	3580	50.5	34.0	10	10	N	4	5	3	3	1			0	0	N
HOPITAL PRIVE PARLY 2	Private	M	0	0	.	N					39	S	S	O	N	E	N	2940	.	.	10		N	4	3	1	1	1			.	.	N
CH POISSY SAINT-GERMAIN	Public	M	0	0	.	N					39	S	S	O		E	N	2850	50.0	34.0	10	10	N	4	5	3	1	1			0	0	N
HOPITAL PRIVE DE VERSAILLES	Private	F	3	0	.	N	N	N	N		40	S	S	N		V	N	3870	51.5	36.0	10	10	N	4	3	3	3	1			0	0	N
HOP PRIV OUEST PARISIEN	Private	M	1	0	.	N	N	N	N		37	S	S	N		V	N	3550	49.5	32.5	10	10	N	4	5	2	2	1			0	0	N
HOP PRIV OUEST PARISIEN	Private	F	1	0	.	N	N	N	N		37	S	S	N	O	V	N	2690	47.0	32.0	10	10	N	3	5	3	2	1			0	0	N
HOP PRIV OUEST PARISIEN	Private	F	2	.	.	N	N	N	N		41	S	S	N	O	V	N	4105	51.5	35.0	10	10	N			3	3	1			0	0	N
CH MANTES-LA-JOLIE	Public	M	1	0	.	N					39	S	S	N		E	N	3690	50.0	35.0	8	8	N	3	5	2	2	1			0	0	N
HOPITAL PRIVE PARLY 2	Private	F	0	0	.	N	N	N	N		38	S	S	O		V	N	3010	47.0	34.5	9	10	N	4	5	1	1	1			0	0	N
HOPITAL PRIVE PARLY 2	Private	F	3	0	.	N	N	N	N		39	S	S	N	O	V	N	2800	49.5	34.0	10	10	N	4	3	3	3	1			0	0	N
CH POISSY SAINT-GERMAIN	Public	M	0	0	.	N	N	N	N		38	S	S	N		E	N	3520	50.5	34.5	10	10	N	4	3	1	1	1			0	0	N
CH MANTES-LA-JOLIE	Public	M	.	0	.	O	N	N	N		37	S	C	N		P	O	3100	48.0	35.0	10	10	N			4	4	1			0	0	N
CH POISSY SAINT-GERMAIN	Public	M	1	0	.	N	N	N	N		40	S	S	N	O	V	N	3840	52.0	36.5	10	10	N	4	3	2	2	1			0	0	N
CH VERSAILLES	Public	M	1	0	.	N	N	N	N		41	S	S	N	O	V	N	3190	52.0	35.0	10	10	N	4	4	3	2	1			0	0	N
CH VERSAILLES	Public	M	1	0	.	N					39	S	S	N		V	N	3530	51.0	34.5	10	10	N	4	4	3	2	1			0	0	N
CLINIQUE SAINT LOUIS	Private	F	0	0	.	N	N	N	N		38	S	S	N		V	N	3260	48.5	34.0	10	10	N	3	3	1	1	1			0	0	N
CH MANTES-LA-JOLIE	Public	M	0	0	.	N					40	S	S	N		V	N	3690	50.5	35.0	10	10	N	4	3	1	1	1			0	0	N
CH POISSY SAINT-GERMAIN	Public	M	0	0	.	N	N	N	N		37	S	S			V	N	2910	50.0	34.0	10	10	N	4	5	2	1	1			0	0	N
CH POISSY SAINT-GERMAIN	Public	M	0	0	.	N					39	S	S	N	O	V	N	3460	52.0	34.0	10	10	N	4	3	1	1	1			0	0	O
CH POISSY SAINT-GERMAIN	Public	F	0	0	.	N	N	N	N		41	S	S	N		V	N	3330	52.0	34.0	10	10	N	3	5	1	1	1			0	0	N
CH POISSY SAINT-GERMAIN	Public	M	0	0	.	N					39	S	S	N	O	V	N	2630	47.0	31.5	10	10	N	4	4	2	1	1			0	0	N
CH POISSY SAINT-GERMAIN	Public	M	2	0	.	N	N	N	N		39	S	S	N		V	N	3290	51.0	36.0	10	10	N	4	3	3	3	1			0	0	N
CH POISSY SAINT-GERMAIN	Public	F	0	0	.	N	N	N	N		41	S	S	N		V	N	3050	48.0	34.0	10	10	N	3	2	2	1	1			0	0	N
CH POISSY SAINT-GERMAIN	Public	M	1	0	.	N	N	N	N		41	S	S			V	N	3560	52.0	35.5	10	10	N			2	2	1			2	0	N
HOPITAL PRIVE DE VERSAILLES	Private	F	2	0	.	N	N	N	N		39	S	S	N		V	N	2970	49.0	33.5	10	10	N	4	3	3	3	1			0	0	N
CH POISSY SAINT-GERMAIN	Public	M	.	0	.	N	N	N	N		39	S	S			V	N	3210	52.0	33.5	10	10	N	3		1	1	1			0	0	N
HOPITAL PRIVE DE VERSAILLES	Private	F	0	0	.	N	N	N	N		38	S	S	O		V	N	3140	48.0	35.0	10	10	N	4	5	2	1	1			0	0	N
CH POISSY SAINT-GERMAIN	Public	M	0	0	.	N	N	N	N		38	S	S	N		V	N	3320	50.0	35.0	10	10	N	4	5	1	1	1			0	0	N
HOPITAL PRIVE DE VERSAILLES	Private	M	1	0	.	N					40	S	S	N		V	N	3320	51.0	36.0	10	10	N	4	3	3	2	1			0	0	N
CH MANTES-LA-JOLIE	Public	M	2	0	.	N	N	N	N		39	S	S	N		V	N	3440	48.5	35.5	10	10	N	2	5	4	3	1			.	.	N
CH POISSY SAINT-GERMAIN	Public	F	1	0	.	N					39	S	S	N	O	V	N	3130	50.0	34.0	9	10	N	4	3	2	2	1			0	0	N
CH MANTES-LA-JOLIE	Public	F	0	0	.	N	N	N	N		40	S	S	N		V	N	3790	50.0	33.5	10	10	N	4	5	1	1	1			0	0	N
CH POISSY SAINT-GERMAIN	Public	F	0	0	.	N					38	S	S	N		V	N	3660	52.0	35.0	5	10	N	4	3	1	1	1			0	0	N
CLINIQUE SAINT LOUIS	Private	F	1	0	.	N	N	N	N		40	S	S	N	O	V	N	3170	50.0	35.0	10	10	N	4	5	2	2	1			0	0	N
CH RAMBOUILLET	Public	M	0	0	.	N					40	S	S	N		V	N	3900	51.0	34.0	10	10	N			1	1	1			.	.	N
CLINIQUE SAINT LOUIS	Private	F	0	0	.	N	N	N	N		41	S	S			V	N	2840	48.0	33.0	10	10	N	4	3	2	1	1			0	0	N
CH RAMBOUILLET	Public	M	0	0	.	N	N	N	N		41	S	S	N		E	N	3600	49.5	34.5	10	10	N	2	5	2	1	1			0	0	N
CLINIQUE SAINT LOUIS	Private	M	0	0	.	N	N	N	N		38	S	S	N		V	N	3230	50.5	33.0	4	10	N	4	4	1	1	1			0	0	N
CH MANTES-LA-JOLIE	Public	F	3	0	.	N	N	N	N		38	S	S	N	O	V	N	3120	47.0	33.0	10	10	N			4	4	1			.	.	N
CH MANTES-LA-JOLIE	Public	M	1	0	.	N					40	S	S	N		V	N	4180	50.5	37.5	9	10	N	4	3	2	2	1			0	0	N
CH VERSAILLES	Public	F	1	0	.	N					38	S	S	N		V	N	3060	47.5	33.0	9	10	N	4	4	3	2	1	O		0	0	N
CH MANTES-LA-JOLIE	Public	M	1	0	.	N	N	N	N		37	S	S	N	O	V	N	2680	48.0	33.0	10	10	N	3	5	2	2	1			0	0	N
CH POISSY SAINT-GERMAIN	Public	M	1	0	.	N					41	S	S	N		V	N	3640	56.0	33.5	10	10	N	4	6	3	2	1			0	0	N
CH MANTES-LA-JOLIE	Public	F	0	0	.	N					41	S	S	N		E	N	3420	50.0	34.0	10	10	N	3	5	3	1	1			0	0	N
CH POISSY SAINT-GERMAIN	Public	F	1	0	.	N					37	S	S			V	N	2660	49.0	32.0	10	10	N	3	5	2	2	1			0	0	N
CH MEULAN	Public	M	.	0	.	N	N	N	N		41	S	S	N		V	N	3630	52.0	37.0	10	10	N			2	2	1			.	.	N
CH MANTES-LA-JOLIE	Public	M	.	0	.	N	N	N	N		41	S	S	N		V	N	4210	52.0	36.0	10	10	N	1		2	2	1			0	0	N
CH MANTES-LA-JOLIE	Public	M	0	0	.	N	N	N	N		40	S	S			E	N	3380	48.5	36.0	9	10	N	4	5	1	1	1			0	0	N
CH RAMBOUILLET	Public	M	2	0	.	N					39	S	S	N	N	V	N	3480	50.0	34.0	10	10	N	4	4	3	3	1			0	0	N
CH RAMBOUILLET	Public	M	1	0	.	N	N	N	N		40	S	S	N		V	N	3490	51.0	35.0	10	10	N	4	4	2	2	1			0	0	N
CH MEULAN	Public	F	.	0	.	N	N	N	N		39	S	S	N		U	O	2760	48.0	33.0	10	10	N			4	1	1			.	.	N
CH POISSY SAINT-GERMAIN	Public	F	0	0	.	N	N	N	N		34	G	S	O		V	N	2080	43.5	.	10	10	N	4	5	1	1	2			0	0	N
CH MEULAN	Public	M	.	0	.	N	N	N	N		39	S	S	N		V	N	3520	50.0	34.5	10	10	N			4	3	1			.	.	N
CH POISSY SAINT-GERMAIN	Public	F	0	0	.	N	N	N	N		34	G	S	O		V	N	2110	.	.			N	4	5	1	2	2			0	0	N
HOPITAL PRIVE DE VERSAILLES	Private	M	1	0	.	N					39	G	S			V	N	3770	51.0	35.5	10	10	N	4	3	2	2	1			0	0	N
HOPITAL PRIVE DE VERSAILLES	Private	F	0	0	.	N					41	S	D	N		E	N	3530	50.5	35.0	10	10	N	4	3	1	1	1			0	0	N
CH MEULAN	Public	M	0	0	.	N	N	N	N		41	S	D	N		E	N	3215	50.5	35.0	10	10	N	4		1	1	1			0	0	N
CH MEULAN	Public	F	.	0	.	N	N	N	N		39	S	S	N		V	N	3685	52.0	34.0	10	10	N			4	2	1			.	.	N
CH MEULAN	Public	M	.	0	.	N	N	N	N		41	S	S	O		E	N	3180	49.0	36.0	9	10	N			1	1	1			.	.	N
CH POISSY SAINT-GERMAIN	Public	F	.	0	.	N	N	N	N		38	S	S	N		V	N	3560	50.0	35.0	10	10	N			2	2	1			.	.	N
HOPITAL PRIVE PARLY 2	Private	F	1	0	.	N	N	N	N		39	S	S	N		V	N	3140	47.5	35.0	10	10	N	4	3	2	2	1			.	.	N
HOPITAL PRIVE PARLY 2	Private	M	1	0	.	N	N	N	N		39	S	S	N		V	N	3250	48.0	33.0	10	10	N	4	5	2	2	1			.	.	N
HOPITAL PRIVE DE VERSAILLES	Private	F	2	0	.	N	N	N	N		39	S	S	N		V	N	3180	49.0	35.0	10	10	N	4	4	3	3	1			.	.	N
HOPITAL PRIVE DE VERSAILLES	Private	F	.	0	.	O	N	N	N		39	S	C			P	O	2930	47.5	33.0	10	10	N	4	2	2	2	1			.	.	N
CLINIQUE SAINT GERMAIN	Private	F	1	0	.	O	N	N	N		39	S	C			P	O	3585	49.0	35.0	10	10	N	3	5	2	2	1			.	.	N
HOP PRIV OUEST PARISIEN	Private	F	1	0	.	N	N	N	N		36	S	S	N		V	N	2870	50.0	35.5	9	10	N	2		4	2	1			.	.	N
HOPITAL PRIVE PARLY 2	Private	M	1	0	.	N	N	N	N		39	S	S	N		E	N	3180	48.5	35.0	10	10	N	4	3	2	2	1			.	.	N
HOPITAL PRIVE PARLY 2	Private	F	0	0	.	N					41	S	S	N		V	N	2970	48.5	33.5	10	10	N	4	3	1	1	1			0	0	N
CLINIQUE SAINT GERMAIN	Private	M	0	0	.	N	N	N	N		40	S	S	N		V	N	3230	48.0	34.0	2	10	N	4	5	1	1	1			0	0	N
CH RAMBOUILLET	Public	F	3	0	.	N	N	N	N		40	S	S	N		V	N	3280	47.0	35.0	10	10	N	4	3	2	2	1			0	0	N
CH RAMBOUILLET	Public	M	1	0	.	N	N	N	N		39	S	S	N		V	N	3080	47.5	33.0	10	10	N	4	3	2	2	1			0	0	N
CH RAMBOUILLET	Public	F	1	0	.	N	N	N	N		40	S	S	N		V	N	3260	50.0	34.0	10	10	N	4	5	2	2	1			0	0	N
HOPITAL PRIVE DE VERSAILLES	Private	M	1	0	.	N	N	N	N		39	S	D	N		V	N	3610	50.0	36.0	10	10	N	4	3	2	2	1			.	.	N
HOPITAL PRIVE DE VERSAILLES	Private	F	0	0	.	N	N	N	N		39	S	D	N		V	N	3350	50.0	34.0	10	10	N	4	4	1	1	1			.	.	N
HOPITAL PRIVE DE VERSAILLES	Private	M	.	0	.	N	N	N	N		38	S	C	N		U	O	3390	.	36.0	10	10	N	4		2	2	1			0	0	N
CH MANTES-LA-JOLIE	Public	F	1	0	.	N	N	N	N		38	S	S	N		V	N	2540	47.0	32.5	10	10	N	2		4	2	1			.	0	N
CH MANTES-LA-JOLIE	Public		1	0	.	N	N	O	N		35	S	S	N		V	N	2650	46.0	33.0	10	10	N	4	5	2	1	1	N	N	0	0	N
CH MANTES-LA-JOLIE	Public	F	0	.	.	N	N	O	N		36	S	S	N		U	O	2550	46.0	33.0	6	5	N	2	5	.	3	2			0	0	N
CH MANTES-LA-JOLIE	Public	F	0	.	.	N	N	O	N		36	S	S	N		U	N	2020	46.0	32.0	6	5	N	2	5	.	2	2			0	0	N
CH MANTES-LA-JOLIE	Public	M	0	0	.	N					35	S	C	N		U	N	1350	39.0	29.5	9	10	O	4		1	1	1	N	N	0	0	N
CH MANTES-LA-JOLIE	Public	M	1	0	.	N	N	N	N		39	S	D	N		V	N	3260	48.5	33.0	10	10	N	3	5	2	2	1	O		0	0	N
CH POISSY SAINT-GERMAIN	Public	F	0	0	.	N	N	N	N		38	G	S			U	O	3230	50.5	34.5	10	10	N	2	5	1	1	1			.	.	N
CH MANTES-LA-JOLIE	Public	M	0	0	.	N	N	N	N		36	S	S	N		U	O	3070	48.5	35.0	9	10	N			4	1	1	O		0	0	N
CH MANTES-LA-JOLIE	Public	M	1	.	.	N	N	N	N		41	S	D	N		V	N	3840	52.0	36.0	10	10	N	4	4	4	2	1			0	0	N
CH MANTES-LA-JOLIE	Public	M	1	.	.	O	N	N	N		39	S	D	O		E	N	3300	48.5	34.0	9	10	N	4	5	2	2	1			0	0	N
CH MANTES-LA-JOLIE	Public	M	0	0	.	N	N	N	O		36	S	D	N		E	N	2270	46.5	33.5	10	10	N	3	5	1	1	1			0	0	N
HOPITAL PRIVE DE VERSAILLES	Private	M	2	0	.	N					40	S	D	N	N	V	N	3620	50.0	35.0	10	10	N		5	3	3	1			0	0	O
CH MANTES-LA-JOLIE	Public	M	2	.	.	O	N	N	N		37	S	C	N		P	O	3570	49.0	35.5	10	10	N	4	5	3	3	1			0	0	N
HOPITAL PRIVE DE VERSAILLES	Private	M	1	0	.	N					39	S	D			V	N	3360	48.0	35.0	10	10	N	3	4	2	2	1	O		0	0	N
CH MANTES-LA-JOLIE	Public	M	3	0	.	O					36	S	C	N		U	O	2410	45.5	32.0	8	10	N	1	5	6	4	1	N	O	0	0	N
CH POISSY SAINT-GERMAIN	Public	F	2	0	.	O	N	N	N		40	S	S			U	N	3870	51.0	34.0	10	10	N	4	3	3	3	1			0	0	N
CH MANTES-LA-JOLIE	Public	M	1	0	.	N	O	N	N		34	S	C	N		U	O	2020	45.0	31.0	8	9	N	2	5	2	2	1	N	O	.	.	N
CH MANTES-LA-JOLIE	Public	F	0	0	.	N					35	G	S			U	O	2330	45.5	32.0	10	10	N	2	5	3	1	1			0	0	N
CH MANTES-LA-JOLIE	Public	M	1	0	.	N	N	N	N		34	G		N		U	O	2380	45.2	33.0	10	10	N	4	5	.	2	2			0	0	N
CH MANTES-LA-JOLIE	Public	F	1	0	.	N	N	N	N		34	G		N		U	O	2100	46.0	31.0	8	10		4	5	.	3	2			0	0	N
CH POISSY SAINT-GERMAIN	Public	F	0	0	.	N	N	N	N		39	S	S	N		U	N	3250	50.0	33.5	9	10	N			1	1	1			0	0	N
CH MANTES-LA-JOLIE	Public	M	1	.	.	N	N	N	N		41	S	D	N		U	O	4030	52.0	37.0	10	10	N	1		2	2	1			0	0	N
CH POISSY SAINT-GERMAIN	Public	F	0	0	.	N					41	S	D	O		U	N	2960	51.0	35.0	10	10	N	4	2	1	1	1			0	0	N
CH MEULAN	Public	M	.	0	.	N	N	N	N		39	S	D	N		E	N	3145	50.0	34.0	10	10	N			2	2	1			.	.	N
CH MANTES-LA-JOLIE	Public	M	0	0	.	N	N	N	N		31	S	C	N		U	O	1500	40.5	29.0	10	10	N	3	5	1	1	1		O	0	0	N
HOP PRIV OUEST PARISIEN	Private	F	2	.	.	O	N	N	N		39	S	C			P	O	3430	.	.	10	10	N	3	5	5	3	1			.	.	N
CLINIQUE SAINT GERMAIN	Private	M	1	.	.	N	N	N	N		38	S	D	N		V	N	3100	47.0	34.0	10	10	N	3	4	3	3	1			0	0	N
CLINIQUE SAINT LOUIS	Private	F	0	0	.	N	N	N	N		39	S	S			E	N	2370	45.0	30.5	10	10	N	4	5	1	1	1			0	0	N
HOP PRIV OUEST PARISIEN	Private	M	0	0	.	N	N	N	N		36	S	S	N		V	N	2870	51.0	35.5	9	10	N	3	5	2	2	1			0	0	N
HOP PRIV OUEST PARISIEN	Private	F	2	0	.	N	N	N	N		35	S	D	O		V	N	2865	49.0	.	10	10	N	4	5	3	3	1			0	0	N
CH POISSY SAINT-GERMAIN	Public	F	0	0	.	N	N	N	N		38	G	C	N		P	O	2610	49.0	33.5	10	10	N	4	4	4	1	2	O		0	0	N
HOPITAL PRIVE DE VERSAILLES	Private	M	4	0	.						37	S	S	N		V	N	2880	45.0	34.0	10	10	N	3		5	5	1			0	0	N
CLINIQUE SAINT LOUIS	Private	F	0	0	.	N	N	N	N		39	S	S	N		E	N	3400	49.5	33.0	10	10	N	2	5	1	1	1			0	0	N
HOPITAL PRIVE DE VERSAILLES	Private	M	0	0	.	N	N	N	N		39	S	S			E	N	3750	52.0	37.0	10	10	N	2	2	3	1	1			.	.	N
CLINIQUE SAINT GERMAIN	Private	F	1	0	.	O	N	N	N		40	S	S	N	N	V	N	3285	50.0	35.0	10	10	N	3	5	4	2	1			0	0	N
CLINIQUE SAINT GERMAIN	Private	M	1	0	.	N	N	N	N		39	S	S			V	N	3210	47.0	34.0	10	10	N	4	3	2	2	1			0	0	N
CH MEULAN	Public	F	.	0	.	N					39	S	S	N	O	V	N	2800	49.0	33.0	10	10	N			2	2	1			0	0	N
CH RAMBOUILLET	Public	F	1	0	.	N					38	S	S	O	O	V	N	2790	47.0	33.5	10	10	N	4	5	3	2	1			0	0	N
CH MEULAN	Public	M	.	0	.	N	N	N	N		38	S	S	N		E	N	3105	50.0	34.5	10	10	N			1	1	1			0	0	N
HOP PRIV OUEST PARISIEN	Private	F	1	0	.	N	N	N	N		40	S	S	N		V	N	3670	52.0	35.0	10	10	N	4	5	2	2	1			0	0	N
HOP PRIV OUEST PARISIEN	Private	F	0	0	.	N	N	N	N	trombopénie majeure	38	S	S		O	V	N	2860	46.5	33.5	10	10	N			1	1	1			0	0	N
CH MANTES-LA-JOLIE	Public	F	3	0	.	N					39	S	S	N		V	N	2690	46.0	33.5	9	10	N			4	4	1			0	0	N
HOP PRIV OUEST PARISIEN	Private	F	0	0	.	N					37	S	S	N		V	N	2525	46.0	32.0	5	9	N	4		1	1	1	N	N	0	0	N
CH POISSY SAINT-GERMAIN	Public	M	0	0	.	N	N	N	N		38	S	C	N		P	O	3050	49.0	34.0	10	10	N	4	4	4	1	2	O		0	0	N
CH POISSY SAINT-GERMAIN	Public	M	0	0	.	N					39	S	D	N		U	N	3200	51.0	33.5	10	10	N	3	5	3	1	1			0	0	N
CH VERSAILLES	Public	F	0	0	.	N	N	N	N		41	S	S	N		V	N	3470	50.0	35.0	10	10	N		4	2	1	1			10	0	N
CH POISSY SAINT-GERMAIN	Public	M	.	0	.	O					40	S	S	N		U	O	4190	53.5	37.0	9	10	N			3	3	1			0	0	N
CH POISSY SAINT-GERMAIN	Public	M	2	0	.	N					37	S	S	N		V	N	2480	49.0	35.0	10	10	N	3	5	7	3	1			0	0	N
CH POISSY SAINT-GERMAIN	Public	M	0	0	.	N	N	N	N		41	S	D	N		V	N	3290	52.0	35.0	10	10	N	3	5	1	1	1			0	0	O
CH POISSY SAINT-GERMAIN	Public	F	0	0	.	N	N	O	N		38	S	S			V	N	3100	51.0	32.0	10	10	N	3	2	1	1	1			0	0	N
HOPITAL PRIVE DE VERSAILLES	Private	F	3	0	.	N					38	S	D	N		E	N	3980	51.5	35.0	10	10	N	4	3	4	4	1	O		0	0	N
HOPITAL PRIVE PARLY 2	Private	F	0	0	.	N					40	S	S	N		E	N	2750	48.5	32.7	10	10		4	5	1	1	1			.	0	N
CH RAMBOUILLET	Public	M	1	0	.	N	N	N	N	RPM	33	G	C	O		U	N	2050	.	31.0	0	8	O	3	5	2	2	1			0	0	N
CH POISSY SAINT-GERMAIN	Public	F	4	0	.	N					40	S	S	N		V	N	3610	51.0	35.5	10	10	N			13	6	1			0	0	N
CH VERSAILLES	Public	M	0	0	.	N					40	S	S	N		E	N	3740	51.0	35.0	7	9	N	4	3	2	1	1			0	0	N
CH RAMBOUILLET	Public	F	2	0	.	N	N	N	N		37	S	S	N	O	V	N	2280	44.0	31.0	10	10	O	2	4	5	5	1			.	.	N
CH POISSY SAINT-GERMAIN	Public	F	0	0	.	N	N	N	N		36	S	D	N		E	N	2940	51.0	33.0	5	8	O	4	5	1	1	2			0	0	O
CH VERSAILLES	Public	M	0	0	.	N	N	N	N		39	S	S	N		V	N	2980	48.0	33.0	9	10	N			1	1	1			0	0	N
HOPITAL PRIVE DE VERSAILLES	Private	M	1	.	.	N	N	N	N		37	S	S	N		E	N	3500	51.0	34.5	10	10	N	4	2	2	2	1			.	.	N
CH POISSY SAINT-GERMAIN	Public	M	2	0	.	N					38	S	S	N		V	N	3500	54.0	37.5	9	9	O	3		4	3	1			0	0	O
CH POISSY SAINT-GERMAIN	Public	F	.	0	.	N					40	S	S	O		E	N	3130	51.0	34.5	10	10	N	2	6	1	1	1			12	0	N
CH RAMBOUILLET	Public	M	1	0	.	N	N	N	N		39	S	S	N		V	N	3650	52.0	36.0	10	10	N			2	2	1			0	0	N
CH RAMBOUILLET	Public	F	2	0	.	N					38	S	S	N		V	N	3560	50.0	35.0	10	0	N	4	5	4	3	1			0	0	N
CH RAMBOUILLET	Public	M	0	0	.	N					40	S	S	O		V	N	3160	51.0	34.0	10	10	N	4	5	2	1	1			0	0	N
HOPITAL PRIVE PARLY 2	Private	F	0	0	.	N					40	S	S	N		V	N	3370	47.5	34.0	10	10	N	4	3	1	1	1			0	0	N
HOPITAL PRIVE PARLY 2	Private	M	0	0	.	N	N	O	N		39	S	S			E	N	3710	52.5	35.3	10	10	N	3	5	2	1	1			.	.	N
CH POISSY SAINT-GERMAIN	Public	M	3	0	.	N	N	N	N		40	S	S	N		V	N	3540	51.0	33.0	10	10	N	3	5	4	4	1	N	N	0	0	N
CH POISSY SAINT-GERMAIN	Public	M	0	0	.	N	N	N	N		39	S	S			E	N	2990	49.0	34.0	10	10	N	4		1	1	1			.	.	N
HOPITAL PRIVE DE VERSAILLES	Private	M	3	.	.	N	N	N	N		40	S	S	N		E	N	3720	52.0	36.0	10	10	N	4	3	4	4	1			0	0	N
HOPITAL PRIVE DE VERSAILLES	Private	F	1	0	.	N	N	N	N		41	S	S	N		V	N	3610	49.0	36.0	10	10	N	4	3	2	2	1			0	0	N
CLINIQUE SAINT LOUIS	Private	M	.	0	.	N	N	N	N		39	S	S	O		V	N	3440	53.0	34.0	10	10	N	4	5	2	2	1			0	0	N
CH MEULAN	Public	F	.	0	.	N	N	N	N		41	S	S	N		V	N	3885	53.0	35.0	10	10	N			1	1	1			.	.	N
HOPITAL PRIVE DE VERSAILLES	Private	F	2	.	.	O					37	S	S	N		V	N	3300	47.5	33.5	10	10	N	4	3	3	3	1			0	0	N
CH VERSAILLES	Public	F	2	1	.	N					39	S	S	N		V	N	3190	49.0	34.5	10	10	N			5	4	1			0	0	N
HOPITAL PRIVE DE VERSAILLES	Private	F	1	0	.	N	N	N	N		39	S	S	N		V	N	3560	51.0	35.0	10	10	N	4	3	2	2	1			.	.	N
CH VERSAILLES	Public	F	2	.	.	N					41	S	S	N		V	N	3350	51.5	34.0	10	10	N			3	3	1			0	0	N
CH VERSAILLES	Public	F	0	0	.	N	N	N	N		39	S	S	N		E	N	3170	50.5	35.0	10	10	N		5	1	1	1			0	0	N
CLINIQUE SAINT GERMAIN	Private	F	1	0	.	N					38	S	S	N	O	V	N	3105	49.5	33.0	10	10	N	4	3	2	2	1			0	0	N
CH VERSAILLES	Public	M	2	.	.	N					39	S	S	N		V	N	3470	52.0	35.5	10	10	N	4	5	3	3	1			0	0	N
HOPITAL PRIVE DE VERSAILLES	Private	M	0	0	.	N	N	N	N		37	S	S	N		V	N	2860	49.0	34.4	10	10	N	4	5	3	1	1			.	.	N
CLINIQUE SAINT LOUIS	Private	F	0	0	.	N					37	S	S	O		V	N	2510	46.0	36.0	10	10	N	3	5	1	1	1			0	0	N
CLINIQUE SAINT GERMAIN	Private	M	0	0	.	N					40	S	S	N		V	N	3330	50.0	35.0	6	9	N	4		1	1	1			0	0	N
CH MEULAN	Public	M	.	0	.	N					37	S	S	N	O	V	N	2850	49.0	33.0	10	10	N			4	4	1			0	0	N
CH MANTES-LA-JOLIE	Public	F	0	0	.	N	N	N	N		41	S	S	N		V	N	3200	48.5	36.0	10	10	N	3	5	1	1	1			.	.	N
CH VERSAILLES	Public	F	2	0	.	N	N	N	N		40	S	S	N		V	N	3890	52.0	35.5	9	10	N		4	3	3	1			0	0	N
CH VERSAILLES	Public	F	1	0	.	N	N	N	N		40	S	S	N		V	N	3780	50.0	34.5	7	10	N		3	3	2	1			0	0	N
CH POISSY SAINT-GERMAIN	Public	F	1	0	.	N	N	N	N		40	S	S			V	N	3460	49.0	34.0	10	10	N	3	5	2	2	1			.	.	N
CH MANTES-LA-JOLIE	Public	F	3	0	.	N	N	N	N		38	S	S	N		V	N	3250	46.5	34.0	10	10	N	2	6	5	4	1			0	0	O
CH MANTES-LA-JOLIE	Public	F	4	0	.	N	N	N	N		40	S	S	N	O	V	N	3790	50.0	37.0	10	10	N	2		5	5	1			0	0	N
CH MEULAN	Public	F	.	0	.	N	N	N	N		40	S	S	N		V	N	2980	50.0	34.0	10	10	N			1	1	1			.	.	N
CH MANTES-LA-JOLIE	Public	F	.	0	.	N	N	N	O		37	S	S	N		V	N	2910	49.5	33.5	10	10	N	3	2	2	2	1			0	0	N
HOPITAL PRIVE PARLY 2	Private	M	0	0	.	N	N	N	N		40	S	S	N		E	N	3350	50.5	35.0	10	10	N	4	5	1	1	1			.	.	N
CH POISSY SAINT-GERMAIN	Public	F	2	0	.	N	N	N	N		38	S	S	N		V	N	3530	52.0	.	9	10	N	4	5	3	3	1			0	0	N
CH VERSAILLES	Public	M	1	0	.	N					40	S	S	N		V	N	3290	49.0	34.0	10	10	N	2		2	1	1			3	0	N
CH POISSY SAINT-GERMAIN	Public	F	1	0	.	N	N	N	N		41	S	S			V	N	3990	51.0	35.0	9	10	N	4	5	3	2	1			0	0	N
CH VERSAILLES	Public	F	0	0	.	N	N	N	N		37	S	S	N		E	N	2770	48.5	33.0	10	10	N	4	4	1	1	1	O		.	0	N
CH VERSAILLES	Public	F	0	0	.	N					40	S	S	N		V	N	3450	50.0	35.0	10	10	N	4		1	1	1			0	0	N
CH VERSAILLES	Public	F	.	0	.	N	N	N	N		39	S	S	N		V	N	3470	50.0	34.0	10	10	N	4	3	1	1	1			0	0	N
CH VERSAILLES	Public	F	0	0	.	N	N	N	N		40	S	S	O		V	N	3600	51.0	35.0	10	10	N		4	2	1	1			0	0	N
CLINIQUE SAINT GERMAIN	Private	M	0	0	.	N					39	S	S	N		E	N	2975	48.0	31.0	9	10	N	4	3	1	1	1			0	0	N
CH RAMBOUILLET	Public	M	0	0	.	N	N	N	N		39	S	S	N		V	N	3660	51.0	31.0	10	10	N	4	5	1	1	1			0	0	N
CH POISSY SAINT-GERMAIN	Public	F	.	0	.	N	N	N	N		40	S	S	N		V	N	3180	52.0	33.0	8	10	N			2	1	1			0	0	N
CH RAMBOUILLET	Public	F	0	0	.	N					40	S	S	N		V	N	2660	48.0	32.0	10	10	N	4	3	2	1	1			0	0	N
CH MEULAN	Public	M	0	0	.	N					40	S	S	O		U	N	4140	51.0	36.0	10	10	N	2		1	1	1			0	0	N
CH POISSY SAINT-GERMAIN	Public	F	1	0	.	N	N	N	N		39	S	S	N		V	N	2940	50.0	33.0	9	10	N	4	5	7	2	1			0	0	N
CH POISSY SAINT-GERMAIN	Public	M	0	0	.	N	N	N	N		39	S	S	N	O	V	N	3150	52.0	34.5	10	10	N	3	5	3	1	1			0	0	N
CH POISSY SAINT-GERMAIN	Public	M	2	0	.	N	N	N	N		40	S	S	N		V	N	3800	51.0	35.0	10	10	N	4	5	6	3	1	N		0	0	N
HOP PRIV OUEST PARISIEN	Private	F	2	0	.	O	N	N	N		39	S	S	N		U	O	2870	48.0	33.0	10	10	N	4	5	3	3	1			0	0	N
HOP PRIV OUEST PARISIEN	Private	F	0	0	.	N					39	S	S	O		V	N	3200	54.0	33.0	10	10	N	4	5	1	1	1			0	0	N
HOP PRIV OUEST PARISIEN	Private	F	0	0	.	N	N	N	N		39	S	S	N		V	N	3280	50.5	35.0	10	10	N	4		1	1	1			0	0	N
CH RAMBOUILLET	Public	F	2	0	.	N	N	N	N		40	S	S	N		V	N	3550	50.0	34.0	10	10	N	4	5	3	3	1			0	0	N
CLINIQUE SAINT LOUIS	Private	M	2	0	.	N	N	N	N		40	S	S			V	N	4110	52.0	36.5	10	10	N	3	3	4	3	1			0	0	N
HOP PRIV OUEST PARISIEN	Private	F	0	0	.	N	N	N	N		39	S	S	N		V	N	3515	51.0	35.0	10	10	N	3	5	1	1	1			0	0	N
CH MANTES-LA-JOLIE	Public	M	0	0	.	N					40	S	S			V	N	3770	51.5	36.0	10	10	N	4	5	1	1	1			0	0	N
CH POISSY SAINT-GERMAIN	Public	F	0	0	.	N					38	S	S			V	N	2730	47.0	33.0	9	10	N	4	5	1	1	1			0	0	N
HOP PRIV OUEST PARISIEN	Private	M	1	0	.	N	N	N	N		40	S	S	N		V	N	3605	48.5	35.0	10	10	N	3	5	2	2	1			0	0	N
CH MEULAN	Public	M	0	0	.	N	N	N	N		41	S	S	N		V	N	3250	51.0	36.5	10	10	N			2	1	1			0	0	N
CH MEULAN	Public	F	1	0	.	N					40	S	S	N		V	N	3170	50.0	32.5	10	10	N			2	2	1			0	0	N
CLINIQUE SAINT GERMAIN	Private	F	1	0	.	N					40	S	S	N		V	N	3825	49.5	35.0	10	10	N	4	5	2	2	1			0	0	N
CH POISSY SAINT-GERMAIN	Public	M	1	0	.	N	N	N	N		41	S	S	N		V	N	2950	49.5	34.0	10	10	N	2	5	3	2	1			0	0	N
CLINIQUE SAINT LOUIS	Private	F	0	0	.	N	N	N	N		40	S	S	N		V	N	3230	49.0	32.0	10	0	N	2	5	1	1	1			3	0	N
CH POISSY SAINT-GERMAIN	Public	F	0	0	.	N	N	N	N		39	S	S	O		V	N	2940	49.0	35.0	10	10	N	4	5	2	1	1			0	0	N
CH MEULAN	Public	M	.	0	.	N					38	S	S	N		V	N	2860	49.0	34.0	10	10	N			2	2	1			0	0	N
CH POISSY SAINT-GERMAIN	Public	F	2	0	.	N	N	N	N	pna	39	S	S	N		V	N	3900	53.0	36.0	10	10	N	4	5	4	3	1			0	0	N
HOP PRIV OUEST PARISIEN	Private	F	0	0	.	N	N	N	N		39	S	S	N		E	N	2815	48.0	34.0	10	10	N	4	2	1	1	1			.	.	N
HOPITAL PRIVE DE VERSAILLES	Private	F	2	.	.	N	N	O	N		40	S	S	N		V	N	3160	49.0	34.5	10	10	N	4		3	3	1			.	.	N
HOPITAL PRIVE PARLY 2	Private	F	1	0	.	N	N	N	N		40	S	S	N		V	N	3450	49.5	34.5	10	10	N	3		2	2	1			0	0	N
HOPITAL PRIVE DE VERSAILLES	Private	M	3	0	.	N					39	S	S	N	O	V	N	3280	50.0	35.0	10	10	N	4	3	5	5	1			0	0	N
CH MANTES-LA-JOLIE	Public	M	0	0	.	N	N	N	N		40	S	S	N	O	V	N	3040	50.0	34.0	10	10	N	4		1	1	1			0	0	N
HOPITAL PRIVE DE VERSAILLES	Private	M	0	0	.	N					39	S	S	N		V	N	3230	50.0	34.0	10	10	N	3	5	1	1	1			0	0	N
CH MANTES-LA-JOLIE	Public	F	0	0	.	N	N	N	N		40	S	S	N		U	O	3520	50.0	30.0	8	10	N	2	5	1	1	1			0	0	N
HOPITAL PRIVE DE VERSAILLES	Private	F	1	0	.	N	N	N	N		40	S	S	N		V	N	4100	53.0	33.5	9	10	N	4	3	2	2	1			0	0	N
HOPITAL PRIVE DE VERSAILLES	Private	F	1	0	.	O	N	N	N	CURE VEINOFER	39	S	C	N		P	O	3850	51.5	36.0	10	10	N	4	5	3	2	1			0	0	N
HOPITAL PRIVE DE VERSAILLES	Private	F	2	.	.	O	N	N	N		39	S	C	N		P	O	3570	49.0	35.5	9	10	N	4	5	3	3	1			0	0	N
HOPITAL PRIVE PARLY 2	Private	F	0	0	.	N	N	N	N		39	S	S	O		E	N	3120	49.0	33.0	10	10	N	4	3	3	1	1			0	0	N
CH RAMBOUILLET	Public	F	1	0	.	N	N	N	N	hyperthermie	39	S	S	N	O	V	N	3050	49.0	33.0	10	10	N			3	2	1			0	0	N
CH POISSY SAINT-GERMAIN	Public	M	1	0	.	N	N	N	N		39	S	S	O		V	N	3070	50.0	34.0	10	10	N	2	5	5	2	1			.	.	N
CH MANTES-LA-JOLIE	Public	M	.	0	.	N	N	O	N		38	S	S	N		V	N	3520	50.0	35.5	10	10	N			1	1	1		N	.	.	N
CH VERSAILLES	Public	M	0	0	.	N	N	N	N		41	S	S	N		V	N	3330	40.0	35.0	7	9	N	4	5	1	1	1			.	.	N
CH RAMBOUILLET	Public	F	1	0	.	N					39	S	D	O		V	N	4290	53.0	35.0	10	10	N	4	2	3	2	1			0	0	N
CH VERSAILLES	Public	M	2	0	.	N	N	O	N		37	S	S	N		U	O	3130	50.0	35.0	6	9	O			3	3	1	N	N	0	0	N
HOP PRIV OUEST PARISIEN	Private	M	2	0	.	O	N	N	N		39	S	S	N		U	O	3690	52.0	35.0	10	10	N	3	5	3	3	1			0	0	N
HOPITAL PRIVE PARLY 2	Private	F	1	0	.	N					39	G	C	N		P	N	3400	49.0	35.0	10	10	N	4	5	3	2	1			0	0	N
HOPITAL PRIVE PARLY 2	Private	F	0	0	.	N	N	N	N		41	S	D	N		E	N	3010	50.5	34.0	10	10	N	4	5	2	1	1			.	.	N
CH VERSAILLES	Public	F	1	0	.	N					41	S	S	N		V	N	3130	49.5	34.5	10	10	N	3	5	2	2	1			0	0	N
HOPITAL PRIVE PARLY 2	Private	F	1	0	.	O	N	N	N		40	S	S	N		U	O	3950	50.0	34.0	10	10	N	4	3	3	2	1			0	0	N
HOPITAL PRIVE PARLY 2	Private	F	.	0	.	O	N	N	N		38	S	D	O		U	O	3270	50.0	34.0	10	10	N	4	3	2	2	1			0	0	N
HOPITAL PRIVE PARLY 2	Private	M	1	0	.	O	N	N	N	METRORRAGIE	39	S	S	N		V	N	3200	47.5	34.5	10	10	N	4	5	2	2	1			0	0	N
HOPITAL PRIVE PARLY 2	Private	F	1	0	.	N					39	S	D	N		E	N	3260	49.5	35.8	6	9	N	3	5	2	2	1			0	0	N
CH VERSAILLES	Public	F	2	.	.	N	N	N	N		40	S	S	N		E	N	3160	50.0	36.5	9	10	N		5	2	2	1	O		0	0	N
HOPITAL PRIVE PARLY 2	Private	M	0	0	.	N	N	N	N		39		S			U	O	3480	49.0	35.5	10	10	N	3	5	1	1	1			.	.	N
CH VERSAILLES	Public	M	1	0	.	N					39	S	S	N		V	N	3050	47.0	34.0	8	10	N	2	5	2	2	1			0	0	N
CH VERSAILLES	Public	M	1	.	.	N					40	S	S	N		V	N	2930	49.5	33.0	10	10	N	4	3	4	2	1			0	0	N
CLINIQUE SAINT GERMAIN	Private	M	1	0	.	O					39	S	S	N		E	N	3835	50.5	36.0	10	10	N	4	5	2	2	1			0	0	N
CH POISSY SAINT-GERMAIN	Public	M	0	0	.	N					39	S	S			V	N	2580	48.0	33.0	10	10	N	4	3	1	1	1			0	0	N
CH VERSAILLES	Public	M	1	0	.	N					39	S	S	N		V	N	3670	52.0	35.0	5	7		4	5	2	2	1			0	0	N
CH RAMBOUILLET	Public	F	.	0	.	N	N	N	N		38	S	S	N		V	N	2190	44.5	31.0	10	10	N			4	3	1	N	N	5	0	N
CH POISSY SAINT-GERMAIN	Public	F	.	0	.	N	N	N	N		39	S	S	N		V	N	3690	50.0	36.0	10	10	N			2	2	1			.	.	N
CH POISSY SAINT-GERMAIN	Public	M	1	0	.	N					40	S	S	N		V	N	3450	49.5	34.5	10	10	N	3	5	3	2	1			0	0	N
CH VERSAILLES	Public	M	2	.	.	N					40	S	S	N		V	N	3860	54.5	38.0	10	10	N		3	3	3	1			0	0	N
CH POISSY SAINT-GERMAIN	Public	M	.	0	.	N	N	N	N		39	S	S	N		V	N	3300	50.5	33.0	9	10	N	3	5	5	1	1			.	.	N
HOP PRIV OUEST PARISIEN	Private	M	6	0	.	N	N	N	N		39	S	S	N	O	V	N	3100	51.0	33.0	10	10	N	1	5	7	7	1			0	0	N
CH POISSY SAINT-GERMAIN	Public	F	.	0	.	N	N	N	N		37	S	S		O	V	N	3160	49.0	33.0	10	10	N	2		3	3	1			.	.	N
CH VERSAILLES	Public	M	0	0	.	N	N	N	N		38	S	D	N		E	N	3250	50.5	35.0	10	10	N	4	4	2	1	1			10	0	N
HOPITAL PRIVE PARLY 2	Private	M	1	.	.	N					37	S	S	N		V	N	2770	47.0	33.0	10	10	N	4	5	3	2	1			.	.	N
CH POISSY SAINT-GERMAIN	Public	M	0	0	.	N	N	N	N		39	S	S	N		V	N	3140	49.0	33.0	10	10	N	4	5	6	1	1			.	.	N
CH POISSY SAINT-GERMAIN	Public	F	0	0	.	N	N	N	N		40	S	S	N		V	N	3190	50.0	34.0	9	10	N	4	3	1	1	1			.	.	N
CH MEULAN	Public	F	1	0	.	N	N	N	N		38	S	S	N	O	V	N	2790	49.0	36.0	10	10	N	4	4	2	2	1			0	0	N
CH POISSY SAINT-GERMAIN	Public	M	1	0	.	N	N	N	N		39	S	S	N		V	N	3290	47.0	35.5	10	10	N	3	5	2	2	1			.	.	N
CH MANTES-LA-JOLIE	Public	M	1	0	.	N					40	S	S	N		V	N	3700	50.0	35.0	10	10	N	4	5	7	2	1	O	N	0	0	N
CLINIQUE SAINT GERMAIN	Private	M	1	0	.	N					38	S	S	N		V	N	3200	50.0	35.0	10	10	N	4	5	3	2	1			0	0	N
CH POISSY SAINT-GERMAIN	Public	M	1	0	.	O	N	N	N		31	S	S			U		1520	42.0	28.5	10	10	O	2	5	2	2	1			.	.	N
CH POISSY SAINT-GERMAIN	Public	M	0	0	.	N	N	N	N		37	S	S	O		U	O	3122	48.0	33.5	10	10	N	3	5	2	1	1			.	.	N
CH POISSY SAINT-GERMAIN	Public	M	1	0	.	N	N	N	N		37	S	D	O		V	N	3130	52.0	37.0	10	10	N	2	5	2	2	1			.	.	N
CH POISSY SAINT-GERMAIN	Public	F	1	0	.	N					38	S	D	N		V	N	3690	52.0	36.5	8	10	N	3	5	3	2	1	O		0	0	N
CH POISSY SAINT-GERMAIN	Public	M	1	0	.	O	N	N	N		40	S	S	N		U	N	2940	50.0	35.0	3	10	N	4	4	2	2	1			0	0	N
CH POISSY SAINT-GERMAIN	Public	M	1	0	.	O	N	N	N		41	S	C	N		P	O	3480	50.0	35.0	10	10	N	4	4	2	2	1			0	0	N
CLINIQUE SAINT GERMAIN	Private	F	.	0	.	N	N	N	N		38	S	S	N		V	N	3520	50.5	34.0	10	10	N	4	3	2	2	1			0	0	N
CH POISSY SAINT-GERMAIN	Public	F	2	0	.	N	N	N	N		38	S	C			P	O	3120	48.0	35.0	8	8	N	3		3	3	1	O		0	0	N
CH VERSAILLES	Public	F	2	.	.	N					37	S	S	N	O	V	N	2760	44.5	32.0	10	10	N		3	3	3	1			0	0	N
CH POISSY SAINT-GERMAIN	Public	M	1	0	.	N					40	S	D	O		U	N	3370	52.0	35.0	8	10	N	2	5	2	2	1			0	0	N
CH POISSY SAINT-GERMAIN	Public	F	5	0	.	O	N	N	N		41	S	S	N		V	N	4080	54.0	36.5	10	10	N		2	5	6	1			10	0	N
CH MEULAN	Public	M	.	0	.	N	N	N	N		39	S	D	O		V	N	3120	48.0	34.0	10	10	N			1	1	1			10	0	N
CH MEULAN	Public	M	4	0	.	N	O	N	N		39	S	D			V	N	3640	52.0	36.5	10	10	N	3	5	6	5	1			0	0	N
CLINIQUE SAINT LOUIS	Private	M	2	1	.	O	N	N	N		37	S	C	N		P	O	3110	47.0	35.0	10	10	N	3	5	5	5	1	O	N	10	0	N
CLINIQUE SAINT LOUIS	Private	F	.	0	.	N	N	N	N		38	G	C	N		P	N	3340	50.0	36.0	10	10	N	4	3	1	1	1			0	0	N
CLINIQUE SAINT LOUIS	Private	M	2	0	.	N	N	N	N		40	S	D	N		V	N	3620	50.5	36.0	10	10	N	2		3	3	1			0	0	N
CH POISSY SAINT-GERMAIN	Public	F	1	0	.	N					40	S	S	N		V	N	3580	50.0	35.0	10	10	N	4	5	2	2	1			.	.	N
CH POISSY SAINT-GERMAIN	Public	F	1	0	.	N	N	N	N		40	S	S			V	N	3790	52.0	33.0	10	10	N	3	2	2	2	1			.	.	N
HOPITAL PRIVE DE VERSAILLES	Private	M	1	0	.	O					39	S	C	N		P	O	3150	49.0	36.0	10	10	N	4	3	2	2	1			0	0	N
HOPITAL PRIVE DE VERSAILLES	Private	F	2	0	.	N	N	N	N		38	S	D			V	N	2990	47.0	35.0	10	10	N	4	2	3	3	2			0	0	N
HOPITAL PRIVE DE VERSAILLES	Private	F	1	0	.	O	N	N	N		41	S	S			E	N	4290	54.5	37.0	10	10	N		5	2	2	1			.	.	N
HOPITAL PRIVE DE VERSAILLES	Private	M	3	.	.	N					39	S	S			V	N	3960	52.0	36.0	10	10	N	4	3	4	4	1			0	0	N
HOPITAL PRIVE DE VERSAILLES	Private	M	.	0	.	N					39	S	S	N		E	N	3340	51.0	35.0	10	10	N	4	4	1	1	1			0	0	N
CH VERSAILLES	Public	F	1	0	.	N					41	S	S	N	O	V	N	3030	50.5	35.0	10	10	N	4	3	5	2	1			0	0	N
CH VERSAILLES	Public	M	4	0	.	N					40	S	S	O		V	N	4400	53.5	37.5	10	10	N		3	6	5	1			0	0	N
HOPITAL PRIVE DE VERSAILLES	Private	M	0	0	.	N	N	N	N		39	S	D	O		E	N	3450	51.0	33.0	10	1	N	4	5	2	1	1			.	.	O
CH VERSAILLES	Public	M	1	0	.	N					41	S	S	N		V	N	3810	52.5	35.5	10	10	N		3	2	2	1			0	0	N
CH VERSAILLES	Public	M	1	.	.	N	N	N	N		38	S	S	N		V	N	4070	51.0	36.0	10	10	N	2		2	2	1			0	0	N
CH VERSAILLES	Public	M	0	0	.	N					40	S	S	N		E	N	3060	47.0	34.5	10	10	N		3	3	1	1			0	0	N
CLINIQUE SAINT LOUIS	Private	M	.	0	.	N	N	N	N		38	S	S	N		V	N	3130	51.0	35.0	10	10	N			1	1	1			.	.	N
CH POISSY SAINT-GERMAIN	Public	M	0	0	.	N	N	N	N		40	S	S	N		V	N	3010	50.5	33.5	10	10	N	4	5	4	1	1			.	0	O
CH POISSY SAINT-GERMAIN	Public	F	1	0	.	O					40	S	S	N		V	N	3350	50.0	34.5		10	N	4	5	2	2	1			0	0	O
HOPITAL PRIVE DE VERSAILLES	Private	F	2	0	.	O					39	S	C	N		P	O	3650	49.0	34.0	10	10	N	3	5	3	2	1			0	0	N
HOP PRIV OUEST PARISIEN	Private	F	1	0	.	N	N	N	N		41	S	S	N		V	N	3160	48.5	36.0	9	10	N	2	5	2	2	1			0	0	N
HOP PRIV OUEST PARISIEN	Private	M	7	0	.	N	N	N	N		39	S	S	N		E	N	2855	47.5	33.0	10	10	N			10	8	1			0	0	N
HOP PRIV OUEST PARISIEN	Private	F	4	0	.	N	N	N	N		39	S	S	N	O	V	N	2675	47.0	33.0	10	10	N		5	5	5	1			0	0	N
CH MEULAN	Public	F	0	0	.	N					40	S	S	N		U	O	4085	56.0	36.5	10	10	N			1	1	1			0	0	N
CH RAMBOUILLET	Public	M	1	0	.	N	N	N	N		38	S	S	N	O	V	N	3050	48.0	35.0	10	10	N	4	5	3	2	1			.	.	N
CH RAMBOUILLET	Public	M	0	0	.	N	N	N	N		38	S	S	N		V	N	3140	49.0	33.0	9	10	N	4	5	1	1	1			.	.	N
CH RAMBOUILLET	Public	F	1	0	.	N	N	N	N		39	S	D	N		V	N	2650	45.5	33.0	10	10	N		5	2	2	1			.	.	N
CH RAMBOUILLET	Public	F	0	0	.	N	N	N	N		38	S	S	N		V	N	3400	50.5	35.0	10	10	N	3	5	1	1	1			.	.	N
HOPITAL PRIVE PARLY 2	Private	F	0	0	.	N	N	N	N		40	S	S	N		E	N	3090	48.5	34.0	10	10	N	4	5	1	1	1			0	0	N
CH RAMBOUILLET	Public	F	0	0	.	N	N	N	N		39	S	C			P	O	3250	47.0	35.5	10	10	N	2	5	1	1	1			.	.	N
CH RAMBOUILLET	Public	F	0	0	.	N	N	N	N		40	S	S	N		V	N	3460	50.0	33.0	10	10	N			1	1	1			.	.	N
HOPITAL PRIVE PARLY 2	Private	M	1	0	.	N					39	S	S	N		E	N	3480	49.5	36.0	10	10	N	4	3	3	2	1			0	0	N
CH RAMBOUILLET	Public	M	1	0	.	O	N	N	N		39	S	C			P	O	3740	50.0	36.5	10	10	N	2	5	3	2	1			0	0	N
HOPITAL PRIVE DE VERSAILLES	Private	M	3	.	.	N					39	S	C	N		P	O	3420	50.0	36.0	10	10	N	4	3	5	4	1			0	0	N
CH RAMBOUILLET	Public	M	1	0	.	O	N	N	N		40	S	S	N		V	N	2726	50.0	37.0	10	10	N	4	2	3	2	1			.	.	N
CH POISSY SAINT-GERMAIN	Public	M	1	0	.	N	N	N	N		39	S	S	N	N	V	N	2980	49.0	34.0	10	10	N	4	5	2	2	1			0	0	N
HOPITAL PRIVE DE VERSAILLES	Private	M	2	0	.	O					39	S	C	N		P	O	3380	49.0	34.0	10	10	N	4	5	6	3	1			0	0	N
CH RAMBOUILLET	Public	M	0	0	.	N	N	N	N		35	G	C			U	N	2780	.	35.0	10	10	N	4	3	2	1	1			.	.	N
CH RAMBOUILLET	Public	F	.	0	.	N	N	N	N		39	S	S	N		V	N	3730	53.0	35.0	10	10	N			3	3	1			0	0	N
CH RAMBOUILLET	Public	F	4	0	.	N	N	N	N		39	S	D	N		V	N	3120	49.0	34.5	10	10	N		5	1	1	1			.	.	N
CLINIQUE SAINT GERMAIN	Private	M	1	0	.	N					39	S	S	N	N	U	N	3335	51.5	35.0	10	10	N	4	5	2	2	1			0	0	N
CH RAMBOUILLET	Public	M	1	0	.	N	N	N	N		38	S	D	N		V	N	3250	50.0	34.5	10	10	N			2	2	1			0	0	N
CLINIQUE SAINT GERMAIN	Private	F	2	0	.	N	N	N	N		38	S	D	N		V	N	2550	46.5	33.0	10	10	N	3	5	2	1	1			0	0	N
HOP PRIV OUEST PARISIEN	Private	M	0	0	.	N	N	N	N		39	S	S	N		E	N	3275	50.0	35.5	10	10	N	3	5	2	1	1			0	0	N
CH VERSAILLES	Public	M	3	0	.	N					39	S	D	N		V	N	3280	47.0	33.5	7	10	N		3	5	4	1			0	0	N
CH POISSY SAINT-GERMAIN	Public	F	1	0	.	N	N	N	N		39	S	S			V	N	3730	53.0	35.0	10	10	N	3	5	3	2	1			0	0	N
CLINIQUE SAINT LOUIS	Private	F	0	0	.	N	N	N	N		38	S	D			U	O	2970	.	.	10	10	N	3	5	2	1	1			0	0	N
CH VERSAILLES	Public	M	0	0	.	N	N	N	N		40	S	D	O		E	N	4360	53.5	36.5	9	10	N	4	3	1	1	1			0	0	O
CH MANTES-LA-JOLIE	Public	M	0	0	.	N	N	O	N		39	S	S	N		V	N	2720	48.0	35.0	10	10	N	3	5	2	1	1	O		0	0	N
CH VERSAILLES	Public	F	2	0	.	N					41	S	D	N		U	N	3030	50.5	34.5	8	10	N	2		6	4	1			0	0	N
CH POISSY SAINT-GERMAIN	Public	F	1	0	.	N	N	N	N		39	S	S	N		V	N	3490	50.0	35.0	10	10	N		5	2	2	1			0	0	N
HOPITAL PRIVE DE VERSAILLES	Private	M	0	0	.	N	O	N	N		39	S	D	N		E	N	3200	51.0	36.0	10	10	N	4	3	1	1	1			0	0	N
CH VERSAILLES	Public	F	1	0	.	N					41	S	C	N		P	O	3130	48.0	34.0	10	10	N	4	3	1	1	1			0	0	N
CH POISSY SAINT-GERMAIN	Public	F	2	0	.	N					41	S	S	N		V	N	3990	52.0	34.5	10	10	N	2		3	3	1			0	0	N
CH VERSAILLES	Public	M	0	0	.	N					41	S	D	O		U	O	3740	50.0	34.8	10	10	N		5	1	1	1			0	0	N
CH POISSY SAINT-GERMAIN	Public	M	3	0	.	N	N	N	N		37	S	S	N	O	V	N	2720	47.0	33.0	10	10	N	4	5	4	4	1			0	0	N
HOPITAL PRIVE PARLY 2	Private	M	0	0	.	N	N	N	N		39	S	S	N		V	N	3200	50.0	35.5	10	10	N	4	5	1	1	1			.	.	N
CH VERSAILLES	Public	M	2	1	.	O					38	S	C	N		P	O	2880	46.5	34.0	10	10	N		5	4	4	1			0	0	N
CH VERSAILLES	Public	F	0	0	.	N	N	N	N		41	S	S	N		U	O	3420	50.0	34.5	10	10	N	4	4	2	1	1			0	0	N
CH POISSY SAINT-GERMAIN	Public	M	2	0	.	O					40	S	S	N		E	N	3480	48.0	33.5	9	10	N	4	3	3	3	1			0	0	N
CH VERSAILLES	Public	M	0	0	.	N					40	S	S	O		U	N	3740	50.0	35.5	10	10	N	4	3	1	1	1			0	0	N
HOPITAL PRIVE PARLY 2	Private	M	1	0	.	N	N	N	N		36	S	C	N		U	N	2150	44.0	30.5	10	10	N	4	3	3	2	1			1	0	N
CH POISSY SAINT-GERMAIN	Public	F	0	0	.	N	N	N	N		40	S	S			V	N	3740	53.0	33.5	10	10	N	3	5	1	1	1			0	0	N
CH POISSY SAINT-GERMAIN	Public	M	0	0	.	N					39	S	S	N		V	N	3690	52.5	33.5	10	10	N	4	5	1	1	1			0	0	N
CH VERSAILLES	Public	F	0	0	.	N					38	S	S	N	N	E	N	3220	48.5	33.0	10	10			3	1	1	1			0	0	N
CH VERSAILLES	Public	M	0	0	.	N					39	S	S	N		V	N	3020	48.0	34.0	10	10	N		5	2	1	1			0	0	N
CH RAMBOUILLET	Public	F	1	0	.	N	N	N	N		39	S	S	N		V	N	3340	51.0	34.0	10	10	N		5	4	1	1			0	0	N
HOPITAL PRIVE PARLY 2	Private	F	1	.	.	O					37	S	C	N		U	O	3100	50.0	34.5	6	6	O	3	5	3	2	1			.	.	N
CH RAMBOUILLET	Public	F	0	0	.	N	N	N	N		39	S	S	N		V	N	2780	48.0	32.0	10	10	N	4	5	1	1	1			.	.	N
CH POISSY SAINT-GERMAIN	Public	M	1	0	.	O	N	N	N	METRORRAGIES	38	S	S			U	N	2740	48.5	33.5	10	10	N	4	5	2	2	1			0	0	N
CLINIQUE SAINT GERMAIN	Private	F	1	0	.	N					34	S	S	N	O	V	N	2150	45.0	32.0	7	10	N		5	3	1	1			5	0	N
CH POISSY SAINT-GERMAIN	Public	F	0	0	.	N	N	N	N		41	S	S	O		V	N	3370	51.5	.	10	10	N	3	5	2	1	1			5	0	N
CH POISSY SAINT-GERMAIN	Public	M	1	0	.	N	N	N	N		39	S	S	O		V	N	3360	49.0	35.0	10	10	N	4	5	2	1	1			0	0	N
CH POISSY SAINT-GERMAIN	Public	M	0	0	.	N	N	N	N		39	S	S	O		V	N	3020	51.0	35.0	10	10	N	4	5	1	1	1			0	0	N
CH POISSY SAINT-GERMAIN	Public	M	1	0	.	N	N	N	N		40	S	S	O		V	N	3120	51.0	34.0	10	10	N	4	4	2	2	1			0	0	N
CH POISSY SAINT-GERMAIN	Public	F	0	0	.	N	N	N	N		38	S	S	N	O	V	N	2680	47.0	33.5	9	10	N	3	5	1	1	1			0	0	N
CH POISSY SAINT-GERMAIN	Public	F	2	0	.	N	N	N	N		39	S	S	N		V	N	3100	50.0	33.0	10	10	N	1	5	4	4	1			0	0	N
CH POISSY SAINT-GERMAIN	Public	F	1	0	.	N	N	N	N		40	S	S	N		V	N	3820	51.0	35.5	9	10	N	4	5	2	2	1	N	N	0	0	N
CH POISSY SAINT-GERMAIN	Public	F	1	0	.	N					39	S	S	N		V	N	3440	51.0	35.0	10	10	N	3	5	2	2	1			0	0	N
CH POISSY SAINT-GERMAIN	Public	F	1	0	.	N	N	N	N		36	S	S	N	O	V	N	2820	50.0	33.0	10	10	N	4	5	6	2	1			0	0	N
CH POISSY SAINT-GERMAIN	Public	M	.	0	.	N	N	O	N		37	S	S	N	O	V	N	2320	45.0	33.5	10	10	N	3	5	2	2	1			5	0	N
CH POISSY SAINT-GERMAIN	Public	F	1	0	.	N	N	N	N		40	S	S	N		V	N	3100	49.0	34.0	10	10	N	4	3	2	2	1			0	0	N
CH MANTES-LA-JOLIE	Public	M	1	0	.	N	N	N	N		37	S	S	N		V	N	3140	50.0	35.0	10	10	N	1	6	2	2	1			.	.	N
CH MANTES-LA-JOLIE	Public	F	4	0	.	N	N	N	N		40	S	S	N		V	N	3850	50.5	36.0	10	10	N	1		5	5	1			0	0	N
CH MANTES-LA-JOLIE	Public	F	3	0	.	N	N	N	N		41	S	S	N		V	N	3400	51.5	34.5	10	10	N	3	3	4	4	1			0	0	N
CH MEULAN	Public	M	1	0	.	N	N	N	N		40	S	S			V	N	3645	52.0	36.0	10	10	N			2	2	1			0	0	N
HOPITAL PRIVE PARLY 2	Private	M	2	0	.	N	N	N	N		39	S	S	N		V	N	4090	53.0	34.0	10	10	N	4	4	3	3	1			0	0	N
CH MEULAN	Public	M	4	0	.	N					37	S	S			V	N	3640	50.0	36.0	10	10	N			7	5	1			0	0	N
CH MANTES-LA-JOLIE	Public	M	0	0	.	N	N	N	N		38	S	S	N		V	N	2950	47.0	33.0	10	10	N	3	5	6	2	1			.	.	N
CLINIQUE SAINT LOUIS	Private	M	.	0	.	O	N	N	N		38	S	S	N		V	N	3230	51.0	34.0	10	10	N	4	5	2	2	1			0	0	N
HOPITAL PRIVE PARLY 2	Private	M	1	0	.	N	N	N	N		38	S	S	N		V	N	3240	49.0	34.5	10	10	N	4	5	2	2	1			.	.	N
CH MANTES-LA-JOLIE	Public	M	1	0	.	N	N	N	N		37	S	S	N		V	N	2790	46.0	32.0	10	10	N	3	2	2	2	1			.	.	N
CH MANTES-LA-JOLIE	Public	M	2	.	.	N	N	N	N		39	S	S	N		V	N	3370	51.0	33.5	10	10	N	2	5	5	4	1			0	0	N
HOP PRIV OUEST PARISIEN	Private	M	1	0	.	N	N	N	N		40	S	S	N		V	N	4440	55.0	38.5	10	10	N	2		3	3	1			0	0	N
CH MANTES-LA-JOLIE	Public	M	2	0	.	O	N	N	N		37	S	S	N		V	N	3030	50.5	35.0	10	10	N	2		6	3	1			.	.	N
HOP PRIV OUEST PARISIEN	Private	M	0	0	.	N	N	N	N		41	S	S			U	O	3170	50.0	35.0	10	10	N	3	5	1	1	1			.	.	N
HOPITAL PRIVE DE VERSAILLES	Private	F	0	0	.	N	N	N	N		39	S	S	N		E	N	2970	49.5	33.0	10	10	N	4	3	1	1	1			0	0	N
CH MANTES-LA-JOLIE	Public	F	1	0	.	O	N	N	N		40	S	D	N		V	N	3330	50.5	35.0	10	10	N	4	5	2	2	1			.	.	N
HOPITAL PRIVE DE VERSAILLES	Private	F	1	0	.	N					38	S	D	O		V	N	2960	47.0	34.0	10	10	N	3		3	2	1			0	0	N
CH MANTES-LA-JOLIE	Public	M	0	0	.	N	N	N	N		37	S	S	O		V	N	2730	46.5	32.0	10	10	N	4	5	2	1	1			.	.	N
HOPITAL PRIVE DE VERSAILLES	Private	F	2	0	.	N	N	N	N		41	S	S			V	N	3520	50.0	34.0	10	10	N	4	5	3	3	1			.	.	N
CH MANTES-LA-JOLIE	Public	F	.	0	.	N	N	N	N		39	S	S	N		V	N	2890	47.0	33.0	10	10	N	2	5	2	2	1			.	.	N
HOPITAL PRIVE DE VERSAILLES	Private	F	2	.	.	N					39	S	S	N	O	V	N	3680	50.0	34.0	10	10	N	4	5	6	3	1			0	0	N
CH MANTES-LA-JOLIE	Public	M	0	0	.	N	N	N	N		39	S	S	N		V	N	3760	49.0	36.5	10	10	N	4	3	1	1	1			.	.	N
HOPITAL PRIVE DE VERSAILLES	Private	F	0	0	.	N					39	S	S	N		E	N	3130	49.0	33.5	10	10	N	4	3	1	1	1			0	0	N
CH MANTES-LA-JOLIE	Public	M	2	0	.	N	N	N	N		35	S	C			U	N	1370	39.0	31.0	10	10	N	2	6	3	4	2			.	.	N
HOP PRIV OUEST PARISIEN	Private	M	3	0	.	N					37	S	S	N	O	V	N	2195	47.0	32.5	10	10	N		5	5	4	1	O		0	0	N
CH MANTES-LA-JOLIE	Public	F	2	0	.	N	N	N	N		35	S	C			U	N	1610	41.0	30.0	10	10	N	2	6	3	4	2			.	.	N
CH MANTES-LA-JOLIE	Public	M	0	0	.	N	N	N	N		35	S	S	N		V	N	2780	45.5	33.5	10	10	N	2	6	1	1	1			.	.	N
CH MANTES-LA-JOLIE	Public	F	1	0	.	O	N	N	N		41	S	S	N		U	O	2890	46.0	34.0	7	10	O		2	3	2	1	N	N	0	0	N
CH MANTES-LA-JOLIE	Public	M	2	0	.	N	N	N	N		39	S	S	N	O	V	N	3520	50.0	35.5	10	10	N			3	3	1	O	N	0	0	N
CH VERSAILLES	Public	M	1	0	.	N	N	N	N		39	S	S	N	O	V	N	3560	51.5	34.0	10	10	N	4	3	3	2	1			0	0	N
CLINIQUE SAINT GERMAIN	Private	M	0	0	.	N					37	S	S	O		V	N	3125	48.0	34.5	10	10	N	4	5	1	1	1			0	0	N
CLINIQUE SAINT GERMAIN	Private	M	0	0	.	N					41	S	S	N		V	N	3990	51.0	36.5	8	10	N	3	5	1	1	1			0	0	N
CH RAMBOUILLET	Public	M	0	0	.	N	N	N	N		41	S	S	N		V	N	4130	52.0	37.0	9	10	N	4	5	2	1	1			0	0	N
CH POISSY SAINT-GERMAIN	Public	F	0	0	.	N	N	N	N		41	S	S			V	N	3040	50.0	34.5	10	10	N	4	5	1	1	1			0	0	N
CH MEULAN	Public	F	.	0	.	N	N	N	N		39	S	S	N		V	N	3095	50.5	33.5	10	10	N	4		1	1	1			.	.	N
CH VERSAILLES	Public	M	1	0	.	N	N	N	N		39	S	S	N		V	N	3170	49.0	34.0	10	10	N	4	4	2	2	1			0	0	N
HOPITAL PRIVE PARLY 2	Private	F	.	0	.	N					38	S	S	N		V	N	3430	50.0	35.0	10	10	N			2	2	1			0	0	N
CH POISSY SAINT-GERMAIN	Public	M	.	0	.	N	N	N	N		41	S	S	N		V	N	3440	52.5	35.5	10	10	N	2		1	1	1			0	0	N
CH VERSAILLES	Public	M	1	0	.	N	N	N	N		39	S	S	N		E	N	4170	53.0	37.0	7	10		4	3	2	2	1			0	0	O
CH POISSY SAINT-GERMAIN	Public	M	.	0	.	N	N	N	N		38	S	S	N	O	V	N	2930	49.0	37.0	10	10	N	2		1	1	1			0	0	N
CH VERSAILLES	Public	M	0	0	.	N					41	S	S	N		V	N	3480	50.0	34.5	3	7	O	4	5	3	1	1			10	0	N
CH MANTES-LA-JOLIE	Public	F	.	0	.	N	N	N	N		40	S	S	N	O	V	N	3580	51.5	35.0	10	10	N	3	5	1	1	1			0	0	N
HOPITAL PRIVE DE VERSAILLES	Private	M	.	0	.	N					39	S	S	O		U	O	3650	50.0	36.0	10	10	O	4	5	1	1	1			0	0	N
CH MANTES-LA-JOLIE	Public	F	.	0	.	N					41	S	S	N		V	N	3610	51.0	35.5	10	10	N	3		1	1	1			0	0	N
CH POISSY SAINT-GERMAIN	Public	M	0	0	.	N					39	S	S	N		V	N	3870	54.0	35.0	10	10	N	4	5	2	1	1			0	0	N
CH POISSY SAINT-GERMAIN	Public	M	2	0	.	N	N	N	N		40	S	S	N		V	N	3710	54.0	35.0	10	10	N	4	3	3	3	1			0	0	N
CH POISSY SAINT-GERMAIN	Public	M	1	0	.	N	N	N	N		41	S	D	N	O	V	N	4200	50.0	35.0	10	10	N	4	3	2	2	1			0	0	N
HOPITAL PRIVE DE VERSAILLES	Private	M	.	0	.	N	N	N	N		39	S	D			U	N	3050	49.0	32.0	10	10	N	4	3	1	1	1			.	.	N
CH MANTES-LA-JOLIE	Public	F	0	0	.	N	N	N	N		40	S	D	O		U	N	3310	51.5	33.0	0	10	N	4	5	1	1	1			.	.	N
CH MANTES-LA-JOLIE	Public	F	3	0	.	N	N	N	N		40	S	S	N		V	N	3580	.	.	10	10	N	3		4	4	1			.	.
HOP PRIV OUEST PARISIEN	Private	M	0	0	.	N	N	N	N		38	S	S	O		V	N	3190	47.0	34.0	10	10	N	4	3	1	1	1			0	0	N
CLINIQUE SAINT GERMAIN	Private	M	1	0	.	N					40	S	S			V	N	3850	51.5	36.0	10	10	N	4	3	2	2	1			0	0	N
CH POISSY SAINT-GERMAIN	Public	M	1	0	.	O					38	S	S	N	O	V	N	3260	.	34.0	9	10	N	4	4	2	2	1	O		0	0	N
CH POISSY SAINT-GERMAIN	Public	M	0	0	.	N	N	N	N		39	S	S	N		V	N	3200	52.0	34.0	9	10	N	4	3	1	1	1			0	0	N
CH MEULAN	Public	F	5	0	.	N	N	N	N		40	S	S	N		V	N	4580	54.0	37.0	10	10	N	4	3	1	1	1			.	.	N
CH VERSAILLES	Public	F	1	0	.	N	N	N	N		40	S	S	N		V	N	3250	50.0	34.5	10	10	N	3	5	2	2	1	N	N	0	0	N
CH VERSAILLES	Public	F	0	0	.	N					38	S	S	N		V	N	2970	49.0	34.0	10	10	N			1	1	1			2	0	N
CH VERSAILLES	Public	M	1	.	.	N					40	S	S	N		V	N	3120	48.0	34.5	10	10	N			2	2	1			0	0	N
CH VERSAILLES	Public	F	0	0	.	N					40	S	S	N		E	N	2880	47.0	33.0	10	10	N			1	1	1			0	0	N
CH VERSAILLES	Public	F	2	0	.	N	N	N	N		38	S	S	N		V	N	2740	47.0	33.0	10	10	N		5	6	3	1			.	0	N
CH VERSAILLES	Public	M	1	0	.	N					39	S	S	N		V	N	3570	51.5	34.5	9	10	N			4	2	1			.	0	N
CH VERSAILLES	Public	M	4	0	.	N	N	N	N		41	S	S	N		V	N	4530	54.0	38.0	7	8	N		5	5	5	1			0	0	N
CH VERSAILLES	Public	F	0	0	.	N	N	N	N		39	S	S	N		E	N	3350	49.5	35.0	10	10	N		3	1	1	1			0	0	N
CH VERSAILLES	Public	M	1	0	.	N					41	S	S	N		V	N	3480	51.0	34.5	10	10	N	3	5	4	2	1			0	0	N
CLINIQUE SAINT GERMAIN	Private	M	0	0	.	N					38	S	S	N		V	N	3860	51.0	36.0	9	10	N	4	5	1	1	1			0	0	N
CH RAMBOUILLET	Public	M	0	0	.	N					41	S	S	N		V	N	3370	51.0	35.0	10	10	N	2	2	1	1	1			0	0	N
CH POISSY SAINT-GERMAIN	Public	M	0	0	.	N					38	S	S			V	N	3400	50.0	35.0	10	10	N	3	3	1	1	1			5	0	N
CLINIQUE SAINT GERMAIN	Private	F	1	0	.	N					38	S	S	N		V	N	3225	48.0	34.0	10	10	N	4	3	2	2	1			0	0	N
HOP PRIV OUEST PARISIEN	Private	F	.	0	.	N	N	N	N		40	S	S	N		V	N	3440	50.0	37.0	10	10	N			3	3	1			0	0	N
CH POISSY SAINT-GERMAIN	Public	M	5	0	.	N					40	S	S	N		V	N	3470	51.5	36.0	9	10	N	3		6	6	1			0	0	N
HOP PRIV OUEST PARISIEN	Private	F	1	.	.	N	N	N	N		40	S	S	N		E	N	3460	51.0	34.5	10	10	N	3	5	2	2	1			.	.	N
CH RAMBOUILLET	Public	M	0	0	.	N					39	S	S	N		E	N	3010	49.5	33.0	8	10	N	4	5	1	1	1	O	N	0	0	N
HOPITAL PRIVE PARLY 2	Private	F	0	0	.	N	N	N	N		41	S	S	N		V	N	3830	51.5	33.5	10	10	N	4	3	1	1	1	O		.	.	N
CH POISSY SAINT-GERMAIN	Public	M	1	0	.	N					40	S	S	O		V	N	3350	51.0	35.5		10	N	4	3	2	2	1			0	0	N
CH POISSY SAINT-GERMAIN	Public	M	0	0	.	N					41	S	S	N		V	N	4050	53.5	35.0	10	10	N	4	5	1	1	1			0	0	N
HOPITAL PRIVE PARLY 2	Private	M	3	0	.	N	N	N	N		40	S	S	N	O	V	N	3820	50.0	35.0	10	10	N	4	5	5	5	1			.	.	N
CH POISSY SAINT-GERMAIN	Public	M	1	0	.	N	N	N	N		39	S	S	N	O	V	N	3200	50.5	35.5	10	10	N	4	5	2	2	1			0	0	N
HOPITAL PRIVE PARLY 2	Private	F	3	0	.	N					39	S	S	N		V	N	3770	50.0	34.0	10	10	N	4	3	3	3	1			0	0	N
CH POISSY SAINT-GERMAIN	Public	M	1	0	.	N					41	S	S	N		V	N	4570	52.0	37.0	10	10	N	3	5	2	2	1			0	0	N
CH POISSY SAINT-GERMAIN	Public	M	1	0	.	N					39	S	S	O		V	N	2930	50.0	33.0	10	10	N	4	5	3	2	1			0	0	N
CH MANTES-LA-JOLIE	Public	F	2	0	.	N	N	N	N		39	S	S	N		V	N	3020	46.0	33.5	10	10	N	2		3	3	1			10	0	N
CH POISSY SAINT-GERMAIN	Public	F	1	1	.	N	N	N	N		41	S	S	N		V	N	3480	52.0	35.0	10	10	N	1		3	3	1			0	0	N
CH POISSY SAINT-GERMAIN	Public	M	0	0	.	N					41	S	S	O		V	N	3320	53.0	35.5	10	10	N	4	5	1	1	1			0	0	N
CH POISSY SAINT-GERMAIN	Public	F	0	0	.	N	N	O	N		41	S	S	N		E	N	3380	51.0	34.0	9	10	N			1	1	1	N	N	0	0	N
CH POISSY SAINT-GERMAIN	Public	F	2	0	.	N	N	N	N		40	S	S	N		V	N	3340	50.0	33.0	10	10	N	2		3	3	1			0	0	N
CH POISSY SAINT-GERMAIN	Public	F	1	0	.	N	N	N	N		40	S	S	N		V	N	3690	53.0	34.5	10	10	N	4	5	3	2	1			0	0	N
CH POISSY SAINT-GERMAIN	Public	M	0	0	.	N	N	N	N		39	S	S			V	N	3650	52.0	35.0	10	10	N	2	5	1	1	1			0	0	N
CH POISSY SAINT-GERMAIN	Public	F	0	0	.	N					39	S	S	O		V	N	2930	50.0	35.0	10	10	N	2		1	1	1			0	0	N
CH MANTES-LA-JOLIE	Public	F	1	0	.	N	N	N	N		40	S	S	N		V	N	3680	51.5	35.0	10	10	N		5	5	2	1			2	0	N
CH POISSY SAINT-GERMAIN	Public	M	0	0	.	N	N	O	N		35	S	S	N	O	V	N	2270	48.0	30.0	9	10	N	3	5	4	1	1	N	N	0	0	N
CH MANTES-LA-JOLIE	Public	F	2	0	.	N	N	N	N		40	S	S	N	O	V	N	2870	51.0	32.0	10	10	N			3	3	1			.	.	N
CH RAMBOUILLET	Public	F	0	0	.	N					40	S	S	O		V	N	3050	48.0	33.0	10	10	N	4	5	1	1	1			0	0	N
HOPITAL PRIVE DE VERSAILLES	Private	F	2	0	.	N					37	S	S	N		V	N	3230	51.0	34.0	10	10	N	4	3	4	2	1			0	0	N
HOPITAL PRIVE DE VERSAILLES	Private	F	2	0	.	N					39	S	S			V	N	2820	49.0	33.0	10	10	N	4	3	4	3	1			0	0	N
CH MEULAN	Public	F	.	0	.	N	N	N	N		39	G	C	N	N	P	N	3860	50.0	36.0	10	10	N			1	1	1			.	.	N
HOPITAL PRIVE DE VERSAILLES	Private	F	1	.	.	N					39	S	S	N		V	N	3100	48.5	34.0	10	10	N	4	3	3	2	1			0	0	N
HOPITAL PRIVE DE VERSAILLES	Private	F	.	0	.	N			O		39	S	S	N		E	N	2860	47.0	33.0	10	10	N			1	1	1			0	0	N
CH MEULAN	Public	F	.	.	.	O	N	N	N		40	S	C			P	O	3120	48.0	33.0	10	10	N			2	2	1			.	.	N
HOPITAL PRIVE DE VERSAILLES	Private	M	3	0	.	O	N	N	N		39	S	C			P	O	4310	54.0	37.0	10	10	N	3		4	4	1			0	0	N
HOPITAL PRIVE DE VERSAILLES	Private	M	.	0	.	N					40	S	S	N		V	N	3370	51.0	32.5	10	10	N	4		1	1	1			0	0	N
CH RAMBOUILLET	Public	F	0	0	.	N	N	N	N		39	S	S	N		E	N	3470	50.5	35.0	7	9	N	4	5	1	1	1			0	0	N
CH MANTES-LA-JOLIE	Public	F	1	0	.	N					37	S	S	N	O	V	N	2930	50.0	32.5	10	10	N	4	3	2	2	1			0	0	N
CH VERSAILLES	Public	F	0	0	.	N	N	N	N		40	S	S	O		E	N	2890	46.0	33.5	10	10	N	4	3	3	1	1			0	0	N
CH POISSY SAINT-GERMAIN	Public	M	0	0	.	N	N	O	N		36	S	D	O		U	O	2480	48.0	31.5	10	10	N	1	5	1	2	2			0	0	N
CH VERSAILLES	Public	M	0	0	.	N					40	S	S	N		E	N	3730	52.0	35.5	7	9	N	4	3	1	1	1			0	0	N
CH MEULAN	Public	M	3	0	.	O	N	N	N		39	S	C	N		P	O	3310	50.0	35.0	10	10	N	4		4	3	1			.	.	N
CH POISSY SAINT-GERMAIN	Public	M	0	0	.	N	N	O	N		36	S	D	O		U	O	2730	47.0	32.5	10	10	N	1	5	1	1	2			0	0	N
CH RAMBOUILLET	Public	F	0	0	.	N					39	S	S	N		V	N	3340	50.0	34.0	10	10	N		5	1	1	1			0	0	N
CH MANTES-LA-JOLIE	Public	M	3	0	.	N	N	N	N		40	S	D	N		V	N	3780	50.5	35.0	4	10	N	3	5	5	4	1			0	0	N
HOPITAL PRIVE DE VERSAILLES	Private	F	1	0	.	N	N	N	N	rsm	35	S	C			U	N	2900	45.0	34.0	10	10	N	4	3	2	1	1			0	0	N
CH RAMBOUILLET	Public	M	1	0	.	N					38	S	S			V	N	3440	50.0	35.5	10	10	N			4	1	1			.	0	N
CLINIQUE SAINT GERMAIN	Private	F	.	0	.	N					40	S	S	O		V	N	2810	48.0	34.0	10	10	N	4	3	1	1	1			0	0	N
CH RAMBOUILLET	Public	M	1	0	.	O	N	N	N		39	S	S	N		V	N	3100	47.0	35.0	10	10	N	2		2	2	1			.	.	N
CH RAMBOUILLET	Public	M	1	0	.	N					38	S	S	N		V	N	2750	48.0	33.5	10	10	N	4	3	3	2	1			0	0	N
CH POISSY SAINT-GERMAIN	Public	M	1	0	.	N					40	S	S			V	N	3410	53.0	33.0	10	10	N	4	3	3	2	1			0	0	N
HOPITAL PRIVE PARLY 2	Private	M	1	0	.	O	N	N	N		38	S	C	N		P	O	3780	50.0	34.8	10	10	N	4	3	5	2	1	O		.	.	N
CH RAMBOUILLET	Public	F	2	0	.	N					39	S	S	N		V	N	3410	51.0	34.0	10	10	N			3	3	1			0	0	N
CH POISSY SAINT-GERMAIN	Public	F	0	0	.	N	N	N	O		40	S	S			V	N	2740	46.0	31.5	10	10	N	4	3	1	1	1			.	.	N
CLINIQUE SAINT LOUIS	Private	M	1	0	.	N	N	N	N		41	S	S	N		V	N	4300	55.5	34.0	10	10	N	4	3	2	2	1			0	0	N
CH MEULAN	Public	M	.	.	.	N	N	N	N		40	S	S	N	O	V	N	3720	51.0	36.0	10	10	N			2	2	1	O		.	.	N
HOPITAL PRIVE PARLY 2	Private	M	0	0	.	N	N	N	O		38	S	S	N	O	V	N	3280	49.0	34.0	10	10	N		3	2	2	1			0	0	N
HOPITAL PRIVE PARLY 2	Private	M	.	0	.	N	N	N	N		40	S	S	N	O	V	N	3420	51.0	35.7	10	10	N	4		1	1	1			0	0	N
CH MEULAN	Public	F	.	0	.	N	N	N	N		38	S	S	N	O	V	N	3510	50.0	35.0	10	10	N			2	2	1			.	.	N
CH MEULAN	Public	M	.	0	.	N	N	N	N		40	S	S	N		E	N	3480	50.5	36.0	8	9	N			1	1	1			0	0	N
CH POISSY SAINT-GERMAIN	Public	M	1	0	.	N	N	N	N		40	S	S	N		V	N	3640	55.0	.	10	10	N	3	5	3	2	1			0	0	N
CH POISSY SAINT-GERMAIN	Public	M	1	0	.	N	N	N	N		40	S	S	N		V	N	3720	55.0	35.0	10	10	N	3	5	4	2	1			.	.	N
CH POISSY SAINT-GERMAIN	Public	F	1	0	.	N	N	N	N		39	S	S	N		V	N	3320	50.0	34.0	10	10	N	4	5	2	2	1			0	0	N
HOPITAL PRIVE PARLY 2	Private	F	3	0	.	N					40	S	S	N		V	N	3850	52.0	34.8	10	10	N	4	4	3	3	1			0	0	N
HOPITAL PRIVE PARLY 2	Private	M	1	0	.	N	N	N	N		39	S	S	N		V	N	3320	49.0	35.0	10	10	N	2	6	2	2	1			.	.	N
CH POISSY SAINT-GERMAIN	Public	M	2	0	.	N	N	N	N		37	S	S			V	N	2500	47.5	33.0	9	10	N	2	5	2	2	1			0	0	N
CH POISSY SAINT-GERMAIN	Public	M	0	0	.	N	N	O	N		39	S	S	N		V	N	2890	51.0	35.0	10	10	N	3	5	1	1	1			0	0	N
CH MANTES-LA-JOLIE	Public	M	0	0	.	N	N	N	N		40	S	S	N		V	N	2850	50.0	35.5	10	10	N	2		1	1	1			.	.	N
HOPITAL PRIVE DE VERSAILLES	Private	M	0	0	.	N					41	S	S	N		E	N	3900	54.0	35.5	10	7	N	4	5	1	1	1			0	0	N
HOPITAL PRIVE DE VERSAILLES	Private	M	.	.	.	N					38	S	S	N		V	N	3200	50.0	34.5	10	10	N	4	3	2	2	1			0	0	N
CH POISSY SAINT-GERMAIN	Public	M	0	0	.	N					41	S	S	O		V	N	3160	50.5	37.0	10	10	N	4	3	2	1	1			0	0	N
CH MANTES-LA-JOLIE	Public	F	0	0	.	N	N	N	N		41	S	S	N		E	N	3835	53.0	36.0	10	10	N			1	1	1			0	0
CH POISSY SAINT-GERMAIN	Public	M	1	0	.	N	N	N	N		40	S	S	N	O	V	N	3330	53.0	36.0	10	10	N	4	3	3	2	1			0	0	N
CH MANTES-LA-JOLIE	Public	M	1	.	.	N	N	N	N		40	S	S	N		V	N	3560	53.5	36.0	10	10	N	3		2	2	1			0	0	N
HOP PRIV OUEST PARISIEN	Private	F	3	0	.	N	N	N	N		39	S	S	N		V	N	3600	52.5	36.5	10	10	N	3		4	4	1			.	.	N
HOP PRIV OUEST PARISIEN	Private	M	2	0	.	N	N	N	N		40	S	S	N		V	N	3025	50.0	34.0	10	10	N	2	5	3	3	1			0	0	N
HOP PRIV OUEST PARISIEN	Private	F	3	.	.	N	N	N	N		39	S	S	N		V	N	3280	49.0	35.0	10	10	N	2		3	4	1			0	0	N
CH MANTES-LA-JOLIE	Public	M	3	0	.	N	N	N	N		38	S	D	N		V	N	3120	50.0	34.5	10	10	N	3	5	4	4	1			.	.	N
CH MANTES-LA-JOLIE	Public	M	2	0	.	N	N	N	N		38	S	S	N		V	N	2780	46.0	33.0	10	10	N	3		3	4	1			0	0	N
CLINIQUE SAINT GERMAIN	Private	F	1	0	.	N					40	S	S	O		V	N	3435	48.0	34.0	10	10	N	4	5	2	2	1			0	0	N
CH MANTES-LA-JOLIE	Public	F	1	0	.	N	N	N	N		39	S	S	N		V	N	3220	50.0	34.0	10	10		4	4	2	2	1			.	.	N
CLINIQUE SAINT GERMAIN	Private	F	1	0	.	N					40	S	S	N		V	N	3920	52.0	36.0	9	10	N	3		2	2	1			0	0	N
CH MEULAN	Public	M	.	0	.	N	N	N	N		39	S	C	N		P	O	3400	53.0	35.5	10	10	N			1	1	1			0	0	N
CH MEULAN	Public	M	.	0	.	N	N	N	N		39	S	S	N		E	N	3235	50.5	35.0	10	10	N			2	2	1			0	0	N
HOPITAL PRIVE DE VERSAILLES	Private	M	1	0	.	N					37	S	S	N		V	N	3100	49.0	32.5	10	10	N	4	5	3	2	1			0	0	N
HOP PRIV OUEST PARISIEN	Private	F	1	0	.	N					40	S	S	N		V	N	3760	51.0	36.0	10	10	N	3	5	2	2	1			0	0	N
HOPITAL PRIVE PARLY 2	Private	M	2	.	.	N	N	N	N		38	S	S	N		V	N	3460	51.0	36.0	10	10	N	4	3	3	3	1	O		.	.	N
HOPITAL PRIVE DE VERSAILLES	Private	F	1	0	.	N	N	N	N		39	S	S			V	N	3440	40.0	35.0	6	8	N	4	5	2	2	1			0	0	N
HOPITAL PRIVE DE VERSAILLES	Private	M	0	0	.	N					40	S	S	N		V	N	3430	51.0	35.0	10	10	N	2	5	1	1	1			0	0	N
HOPITAL PRIVE DE VERSAILLES	Private	F	2	0	.	O	N	N	N		38	S	C			P	O	3300	50.0	35.0	10	10	N	4	5	5	3	1			.	.	N
CH MEULAN	Public	M	1	.	.	N	N	N	N		40	S	S	N		V	N	3800	54.0	35.0	10	10	N	3	5	2	2	1			.	.	O
CH VERSAILLES	Public	F	1	0	.	N					40	S	S	N		V	N	3750	51.5	34.5	10	10	N	3	5	2	2	1			0	0	N
CH VERSAILLES	Public	M	2	.	.	N					41	S	D	N		V	N	4640	54.5	37.0	9	9	N	4	5	3	3	1			0	0	N
CH VERSAILLES	Public	M	1	0	.	N					40	S	S	N		E	N	2750	46.0	36.0	10	10	N	4	4	2	2	1	O		0	0	N
CH VERSAILLES	Public	F	1	0	.	N	N	N	N		38	S	S	N		V	N	2980	48.0	33.0	10	10	N	4	4	2	2	1			0	0	N
CH VERSAILLES	Public	M	1	0	.	N	N	N	N		40	S	S	O		V	N	3840	51.5	34.5	6	9	N			2	2	1			0	0	N
CH MANTES-LA-JOLIE	Public	F	2	0	.	N	N	N	N		40	S	D	N		V	N	3490	49.5	34.0	10	10	N	4	5	4	3	1			0	0	N
CH MANTES-LA-JOLIE	Public	M	0	0	.	N	N	N	N		38	S	S	N		E	N	2550	46.3	.	10	10	N	2	5	1	1	1			0	0	N
CH MEULAN	Public	M	0	1	.	N	N	N	O		38	S	C			P	O	2340	42.5	32.5	10	10	N			2	2	1	N	N	0	0	N
CH POISSY SAINT-GERMAIN	Public	F	1	0	.	N	N	N	O	rciu sévére	35	G	C	N		P	N	1270	36.0	29.0	5	9	O	1	5	8	8	1	N	N	0	0	N
CH POISSY SAINT-GERMAIN	Public	M	0	0	.	N	N	N	N		40	S	S	N		V	N	3350	51.0	35.0	10	10	N	4		1	1	1			0	0	N
CH POISSY SAINT-GERMAIN	Public	M	0	0	.	N	N	N	N		39	S	C	N		U	N	3290	50.0	33.0	10	10	N	4	5	1	1	1			0	0	N
CH POISSY SAINT-GERMAIN	Public	F	.	0	.	N					39	S	S	N	O	V	N	2810	49.0	33.0	10	10	N	4	3	2	1	1			0	0	N
CH POISSY SAINT-GERMAIN	Public	M	1	0	.	N	N	N	N		38	S	D	N		V	N	3560	54.5	34.5	9	10	N	4		2	2	1	O	N	0	0	N
CH POISSY SAINT-GERMAIN	Public	F	0	0	.	N					39	G	C	N		P	N	3070	47.0	36.0	9	10	N	4	5	1	1	1			6	0	N
CH POISSY SAINT-GERMAIN	Public	M	.	0	.	N	N	N	N		39	G	S	N		U	N	3640	51.5	38.0	10	10	N	4	5	4	3	1			0	0	N
CH POISSY SAINT-GERMAIN	Public	F	0	0	.	N					36	G	C	N		U	N	3030	50.0	33.5	8	10	N	4	3	1	1	1			0	0	N
CH POISSY SAINT-GERMAIN	Public	M	1	0	.	N	N	N	N		41	S	D	O		U	O	4030	55.0	36.0	10	10	N		5	3	1	1			0	0	N
CH POISSY SAINT-GERMAIN	Public	M	2	0	.	N					36	S	S	N		V	N	2440	49.5	32.5	4	9	N	3	5	4	3	1			0	0	N
CH MANTES-LA-JOLIE	Public	F	.	0	.	N	N	N	N		40	S	S	O	O	V	N	3180	49.0	34.5	9	10	N			4	3	1			0	0	N
CH POISSY SAINT-GERMAIN	Public	F	3	0	.	O	N	N	N		37	S	C	N		P	O	3630	51.0	35.0	10	10	N	3	5	4	4	1			0	0	N
CH RAMBOUILLET	Public	F	2	0	.	N	N	N	N		39	S	C	N		P	O	2325	48.0	31.5	10	10	N	4	3	4	3	1			.	.	N
CH RAMBOUILLET	Public	M	1	0	.	N	N	N	N		41	S	S	N		E	N	3740	51.0	34.0	10	10	N	2		2	2	1			0	0	N
CH RAMBOUILLET	Public	F	0	0	.	N					39	S	D	N		V	N	3530	48.0	36.0	10	10	N			2	1	1			0	0	N
HOPITAL PRIVE DE VERSAILLES	Private	F	2	0	.	O	N	N	N		40	S	S	N		V	N	3300	48.0	35.0	10	10	N	4	3	3	3	1			0	0	N
CH RAMBOUILLET	Public	M	2	0	.	N					39	S	D	N		V	N	4050	51.5	34.5	10	10	N			4	3	1	O	N	0	0	N
CH MANTES-LA-JOLIE	Public	F	2	0	.	O	N	N	N		41	S	S	N		V	N	3440	51.0	34.5	10	10	N	2	5	3	3	1			0	0	N
CH POISSY SAINT-GERMAIN	Public	F	0	0	.	N	N	N	N		39	G	S	N		U		2900	50.0	35.5	10	10	N	4	3	1	1	1			0	0	N
CH RAMBOUILLET	Public	M	2	0	.	N	N	N	N		40	S	D	N		V	N	4370	54.0	37.0	10	10	N			3	3	1	N	N	0	0	N
HOPITAL PRIVE PARLY 2	Private	F	0	0	.	N	N	N	O		38	G	C	N		P	N	2630	47.0	32.0	10	10	N	2	5	1	1	1			10	0	N
CH POISSY SAINT-GERMAIN	Public	M	0	0	.	N					41	S	S	N		U	N	3410	51.0	34.0	9	9	N	3	5	2	1	1			0	0	N
HOPITAL PRIVE PARLY 2	Private	M	1	0	.	O					40	S	S			V	N	3730	49.0	35.8	10	10	N	4	3	2	2	1			0	0	N
HOPITAL PRIVE PARLY 2	Private	F	0	0	.	N	N	N	N		39	S	D	N		V	N	3055	49.0	34.0	10	10	N	4	3	1	1	1			.	.	O
CH MANTES-LA-JOLIE	Public	F	0	0	.	N	N	N	N		38	S	S	N		U	N	3050	49.0	32.0	10	10	N			1	1	1			0	0	N
HOPITAL PRIVE DE VERSAILLES	Private	M	.	0	.	N					40	S	S	N		V	N	3700	53.0	36.5	10	10	N	4	3	2	2	1			0	0
HOPITAL PRIVE DE VERSAILLES	Private	M	1	0	.	N	N	N	N		38	S	S	N		V	N	3000	50.5	35.0	10	10	N	4	3	2	2	1			.	.	N
CH MEULAN	Public	F	1	0	.	N	N	N	N		41	S	D	N		V	N	3800	50.0	36.0	10	10	N			3	2	1			0	0	N
HOPITAL PRIVE DE VERSAILLES	Private	F	0	0	.	N	N	N	N		40	S	S	O		V	N	3300	49.0	34.0	10	10	N	3	5	1	1	1			.	.	N
CH MEULAN	Public	M	.	.	.	O					41	S	S	N		U	O	4305	53.0	37.0	10	10	N			4	4	1			.	.	O
CH POISSY SAINT-GERMAIN	Public	F	0	0	.	N	N	N	N		40	S	S	N		V	N	3390	55.0	34.0	10	10	N	3	5	1	1	1			0	0	N
CH POISSY SAINT-GERMAIN	Public	M	1	0	.	N	N	N	N		38	S	S	N		V	N	3410	51.0	34.0	10	10	N		2	2	1	1			0	0	N
CH MEULAN	Public	F	2	0	.	N	N	N	N		40	S	D	N	O	V	N	2885	48.0	34.0	10	10	N	3	5	3	3	1	N	N	0	0	N
CH MEULAN	Public	M	.	0	.	N	N	N	N		39	S	S	N		V	N	3460	52.0	35.0	10	10	N			4	4	1			.	.	N
HOPITAL PRIVE DE VERSAILLES	Private	F	0	0	.	N					38	S	S	N		U	O	2880	48.0	33.0	10	10	N	3	5	1	1	1			0	0	N
CLINIQUE SAINT LOUIS	Private	M	2	0	.	N	N	N	N		38	S	S	N	O	V	N	2980	52.0	34.0	10	10	N			3	3	1			.	.	N
HOPITAL PRIVE DE VERSAILLES	Private	M	0	0	.	N					40	S	S	N		E	N	3820	55.0	35.0	5	10	N	4	5	1	1	1			0	0	N
HOP PRIV OUEST PARISIEN	Private	M	.	0	.	N	N	N	N		39	S	S	N		V	N	3465	50.0	34.0	10	10	N			3	3	1			0	0	N
CLINIQUE SAINT LOUIS	Private	M	0	0	.	N	N	N	N		37	S	S	O		E	N	3280	51.0	36.0	10	10	N			1	1	1			0	0	N
CH POISSY SAINT-GERMAIN	Public	F	0	0	.	N					41	S	D	N		E	N	2920	51.0	34.0	10	10	N	4	5	2	1	1	O	N	0	0	N
CLINIQUE SAINT LOUIS	Private	M	2	0	.	N	N	O	N		38	S	S	N		V	N	4580	56.0	37.0	10	10	N	4	3	3	3	1	N	N	0	0	N
HOPITAL PRIVE PARLY 2	Private	M	0	0	.	N					39	S	S	N		V	N	3450	51.5	34.2	4	7	N	4	5	3	1	1			0	0	N
HOPITAL PRIVE PARLY 2	Private	F	0	0	.	N					39	S	S	N		E	N	3970	51.0	35.6	10	10	N	4	5	1	1	1			0	0	N
CH POISSY SAINT-GERMAIN	Public	M	0	0	.	N	N	N	N		41	S	S			V	N	3580	51.0	35.5	10	10	N	4	5	1	1	1			0	0	N
HOPITAL PRIVE DE VERSAILLES	Private	F	0	0	.	N	N	N	N		39	S	S	N		E	N	3560	52.0	35.0	10	10	N	4	3	1	1	1			.	.	N
CH POISSY SAINT-GERMAIN	Public	M	0	0	.	N	N	N	N		38	S	S	N		V	N	2940	47.5	34.0	10	10	N	4	5	2	1	1			0	0	N
CH MANTES-LA-JOLIE	Public	F	2	0	.	O	N	N	N		38	S	C			P	O	3160	49.0	35.0	10	10	N	2		4	3	1			6	0	N
HOPITAL PRIVE DE VERSAILLES	Private	M	0	0	.	N	N	N	N		41	S	D	N		E	N	3770	51.0	34.0	10	10	N	4	5	1	1	1			0	0	N
CH MANTES-LA-JOLIE	Public	F	0	0	.	N	N	N	N		40	S	D	N		U	O	3240	51.0	36.0	10	10	N	4	3	1	1	1			0	0	N
CH MANTES-LA-JOLIE	Public	F	2	0	.	N					39	S	D			V	N	3560	51.5	35.0	10	10	N	3	4	3	3	1	O		0	0	N
CH MANTES-LA-JOLIE	Public	M	2	0	.	N					39	S	D	N		V	N	3660	49.5	34.0	10	10	N			3	3	1	O		0	0	O
CH RAMBOUILLET	Public	F	1	0	.	N	N	N	N		39	S	D	N		V	N	2900	47.0	35.0	10	10	N	3	5	3	2	1			.	.	N
CH RAMBOUILLET	Public	M	1	0	.	O					39	S	C	N		P	O	4370	51.5	38.0	10	10	N	4	3	2	2	1			0	0	N
CH POISSY SAINT-GERMAIN	Public	M	0	0	.	N					41	S	D	N		U	N	3270	53.5	35.5	10	10	N	4	3	2	1	1			0	0	N
CH MEULAN	Public	F	.	0	.	N					40	S	D	N		V	N	3990	52.0	35.0	10	10	N			3	3	1			0	0	N
CH MEULAN	Public	M	0	0	.	N					40	S	S			U	O	4200	54.0	35.5	9	10	N	3	5	1	1	1			0	0	N
HOPITAL PRIVE PARLY 2	Private	M	.	0	.	O					38	S	C	N		P	O	3050	.	.	10	10	N			2	2	1			0	0	N
CLINIQUE SAINT LOUIS	Private	F	1	0	.	O					39	S	C	N		P	O	3050	48.0	35.0	8	10	N			2	2	1			0	0	N
CH POISSY SAINT-GERMAIN	Public	F	1	0	.	O					39	S	C	N		P	O	3790	50.0	35.5	10	10	N	3	6	2	2	1	O		0	0	N
CH POISSY SAINT-GERMAIN	Public	M	4	0	.	N	N	N	N		41	S	D	N		U	N	4110	54.0	37.0	10	10	N	4		5	5	1			0	0	N
CH MANTES-LA-JOLIE	Public	M	1	.	.	O	N	N	N		38	S	D			U	O	3760	50.0	36.0	10	10	N	4	5	2	2	1			0	0	N
CH MANTES-LA-JOLIE	Public	M	1	0	.	O	N	N	N		40	S	S	N		U	O	4180	52.0	36.5	10	10	N	3		3	2	1			.	.	N
CH MANTES-LA-JOLIE	Public	F	.	0	.	N	N	N	N		40	S	D	N		V	N	3320	50.0	35.5	10	10	N	4		1	1	1			0	0	N
CLINIQUE SAINT LOUIS	Private	F	2	0	.	O	N	N	N		38	S	C	N		P	O	2960	47.0	36.0	10	10	N	2	5	2	3	1			0	0	N
CH POISSY SAINT-GERMAIN	Public	F	1	0	.	N	N	N	N		37	S	D	N		V	N	2410	48.0	32.0	10	10	N	4	3	2	3	2			0	0	N
CLINIQUE SAINT GERMAIN	Private	F	2	0	.	O					38	S	C	N		P	O	2880	46.0	33.0	10	10	N	4	4	4	3	1			0	0	N
CH POISSY SAINT-GERMAIN	Public	F	1	0	.	N	N	N	N		37	S	D	N		V	N	2780	49.5	33.0	10	10	N	4	3	2	3	2			0	0	N
CH POISSY SAINT-GERMAIN	Public	F	1	1	.	O	N	N	N		38	S	C	N		P	O	3220	50.0	34.0	10	10	N		3	2	2	1			0	0	N
CH MEULAN	Public	M	1	0	.	N					38	S	S	N		V	N	2660	47.0	33.0	10	10	N			3	2	1			0	0	N
CH MANTES-LA-JOLIE	Public	F	2	0	.	O	N	N	N		38	S	C	N		P	O	3130	49.0	34.0	10	10	N			3	3	1			.	.	N
CH MANTES-LA-JOLIE	Public	F	2	0	.	N					36	S	C			P	O	2760	47.5	31.0	10	10	N	4		4	3	1			0	0	N
CH MANTES-LA-JOLIE	Public	F	1	0	.	N	N	O	N		39	G	C	N		P	N	3070	47.0	35.0	10	10	N	4	2	1	1	1			0	0	N
CH VERSAILLES	Public	M	2	1	.	N	N	O	N		39	S	S	N		V	N	3920	53.5	36.0	4	6	N	3	5	4	3	1			0	0	N
CH VERSAILLES	Public	M	3	.	.	O	N	N	N		35	S	S	O		U	O	2460	46.5	33.5	4	10	N	4	3	7	4	1			0	0	N
CH VERSAILLES	Public	F	1	.	.	N	N	N	N		40	S	S	N		V	N	3660	49.0	34.5	10	10	N		5	3	2	1			0	0	N
CH MANTES-LA-JOLIE	Public	M	2	.	.	O					41	S	C	N		P	O	2630	47.0	35.0	10	10	N	3		2	3	1			5	.	N
CH VERSAILLES	Public	M	1	0	.	N					40	S	S	N		V	N	3920	51.0	36.0	10	10	N		5	2	2	1			0	0	N
CH VERSAILLES	Public	M	1	.	.	N					39	S	S	O		V	N	3350	51.0	34.5	10	10	N			3	2	1			0	0	N
CH RAMBOUILLET	Public	M	1	0	.	N	N	N	N		39	S	S	N		V	N	3540	52.0	35.0	10	10	N	4	3	2	2	1	N	N	0	0	N
CH VERSAILLES	Public	M	0	0	.	N	N	N	N		41	S	S	O		E	N	3460	51.0	.	10	10	N	4	4	1	1	1			0	0	N
CH POISSY SAINT-GERMAIN	Public	M	1	0	.	N	N	N	N		40	S	S			V	N	4450	54.0	36.0	8	10	N	4	5	2	2	1			0	0	O
CH POISSY SAINT-GERMAIN	Public	F	1	0	.	N					41	S	S	N	O	V	N	3550	50.0	34.5	10	10	N	2	5	2	2	1			0	0	N
CLINIQUE SAINT GERMAIN	Private	F	2	0	.	N					40	S	S	O		V	N	4360	53.0	36.5	10	10	N	4	3	4	3	1			0	0	N
HOPITAL PRIVE PARLY 2	Private	F	3	0	.	N	N	N	N		37	S	S	N		V	N	3485	48.0	33.3	10	10	N	4	3	6	4	1			0	0	N
CLINIQUE SAINT GERMAIN	Private	M	0	0	.	N					40	S	S	O		V	N	4180	51.0	37.0	10	10	N	3	2	1	1	1			0	0	N
CH POISSY SAINT-GERMAIN	Public	M	0	0	.	N	N	N	N		40	S	S	N		V	N	3620	52.5	36.0	10	10	N	4	5	1	1	1			0	0	N
CLINIQUE SAINT GERMAIN	Private	F	0	0	.	N					38	S	S	N		V	N	2770	48.0	34.0	10	10	N	4	5	1	1	1			7	0	N
CH VERSAILLES	Public	M	1	0	.	N	N	N	N		40	S	S	N		V	N	3040	47.5	33.0	10	10	N			2	2	1			10	.	N
CH POISSY SAINT-GERMAIN	Public	F	0	0	.	N					39	S	S	N		V	N	3040	50.5	35.5	10	10	N	4		1	1	1			0	0	N
HOPITAL PRIVE PARLY 2	Private	F	0	0	.	N					38	S	S	N		V	N	2280	44.0	32.5	10	10	N	4	5	1	1	1			0	0	N
CH POISSY SAINT-GERMAIN	Public	F	0	0	.	N					39	S	S	N		V	N	3040	50.5	32.0	10	10	N	4	5	1	1	1			0	0	N
CH POISSY SAINT-GERMAIN	Public	M	1	0	.	N					38	S	C	N		P	N	4110	51.0	39.5	8	10	N	4	5	3	2	1	O		0	0	N
CH POISSY SAINT-GERMAIN	Public	M	1	0	.	N	N	N	N		39	S	C	N	N	U	N	3570	52.0	36.0	10	10	N	2	5	2	2	1	O		10	0	N
CH POISSY SAINT-GERMAIN	Public	M	.	0	.	N					38	S	C	N		P	O	3090	51.5	34.5	10	10	N	2		3	3	1			0	0	N
CH MANTES-LA-JOLIE	Public	M	1	0	.	O	N	N	N		38	S	C			P	O	3050	47.0	36.0	8	10	N			2	2	1			.	.	N
CH MANTES-LA-JOLIE	Public	M	2	0	.	O	N	N	N		38	S	C			P	O	2950	49.0	34.5	10	10	N	2	5	4	3	1			.	.	N
CH MANTES-LA-JOLIE	Public	M	1	0	.	N					39	S	C			P	O	3150	50.0	35.0	10	10	N	4	5	2	2	1			0	0	N
HOP PRIV OUEST PARISIEN	Private	M	1	0	.	N	N	N	N		41	S	D	N		E	N	3045	48.0	37.0	9	9	N	3	5	5	2	1			0	0	N
HOP PRIV OUEST PARISIEN	Private	F	1	.	.	O	N	N	N		38	S	C			P	O	3200	.	.	10	10	N	3	5	2	2	1			.	.	N
HOP PRIV OUEST PARISIEN	Private	F	0	0	.	N					40	S	D	N		E	N	3615	50.5	33.5	10	10	N	3		1	1	1			.	.	N
HOP PRIV OUEST PARISIEN	Private	F	0	0	.	N	N	N	N		38	S	S	N		V	N	2730	47.0	34.5	10	10	N	4	5	1	1	1			.	.	N
CH VERSAILLES	Public	M	.	0	.	N	N	N	N		40	S	S	N		E	N	3120	50.0	35.0	8	8	N	4	3	2	1	1			0	0	N
HOPITAL PRIVE PARLY 2	Private	M	1	.	.	N					40	S	S	N	O	V	N	3080	51.0	34.0	10	10	N	3		2	2	1			.	.	N
HOPITAL PRIVE PARLY 2	Private	F	0	0	.	N	N	N	N		39	S	S	N		V	N	3020	50.0	35.0	10	10	N	4	3	1	1	1			0	0	N
CH POISSY SAINT-GERMAIN	Public	M	.	0	.	N	N	N	N		41	S	S	N		V	N	3250	51.0	33.5	10	10	N	3	5	2	2	1	O		0	0	N
CH POISSY SAINT-GERMAIN	Public	F	3	0	.	O	N	N	N		39	S	S	N	O	V	N	3390	53.5	35.0	10	10	N	4	5	7	5	1			0	0	N
CH MANTES-LA-JOLIE	Public	F	3	0	.	N	N	N	N		39	S	S	N		V	N	3050	49.5	34.0	8	10	N	1		4	4	1			.	.	N
CH POISSY SAINT-GERMAIN	Public	F	1	0	.	N	N	N	N		41	S	D	N		E	N	2990	49.0	35.0	9	10	N	4	5	2	1	1			0	0	N
CH MANTES-LA-JOLIE	Public	M	2	0	.	O	N	N	N		39	S	S	N		V	N	3630	52.0	36.5	10	10	N	4	4	3	3	1			.	.	N
HOPITAL PRIVE PARLY 2	Private	M	2	0	.	N	N	N	N		38	S	D	N		V	N	3110	50.0	32.5	10	10	N	4	3	4	3	1			.	.	N
HOPITAL PRIVE PARLY 2	Private	F	3	0	.	N	N	N	N		39	S	C	N		P	O	3150	50.5	35.5	10	10	N	3	5	3	4	1			0	0	N
CH MANTES-LA-JOLIE	Public	M	2	0	.	N	N	N	N		41	S	D			V	N	3320	52.5	37.0	7	10	N	3		3	3	1			0	0	N
CH MANTES-LA-JOLIE	Public	F	1	0	.	N	N	N	N		41	S	D	N		V	N	3100	52.0	34.5	10	10	N	4	5	2	2	1			0	0	N
CH POISSY SAINT-GERMAIN	Public	M	1	0	.	N	N	N	N		37	S	S	O	N	V	N	2730	46.0	32.0	8	10	N	4	3	1	1	1			0	0	N
CLINIQUE SAINT LOUIS	Private	M	0	0	.	N	N	N	N		40	S	S	N		V	N	3560	51.0	36.0	10	10	N	2	5	1	1	1			0	0	N
CH MEULAN	Public	M	2	0	.	N	N	O	N		38		S	O		V	N	3270	52.0	35.0	10	10	N			3	3	1			0	0	N
HOP PRIV OUEST PARISIEN	Private	M	2	0	.	N	N	N	N		41	S	S	N		V	N	3695	53.0	36.0	10	10	N	3		3	3	1			0	0	N
CH POISSY SAINT-GERMAIN	Public	F	1	0	.	N	N	N	N		39	S	C	N		P	N	2960	50.0	34.0	7	10	N	3	5	4	2	1			0	0	N
CH MANTES-LA-JOLIE	Public	F	2	0	.	N					39	S	S	O		V	N	3710	49.0	36.0	10	10	N	2		2	2	1			0	0	N
HOP PRIV OUEST PARISIEN	Private	F	2	0	.	O	N	N	N	DIABETE GESTATIONNEL	38	S	S	N		V	N	3140	48.5	33.0	10	10	N	3	5	3	3	1	O		0	0	N
HOPITAL PRIVE DE VERSAILLES	Private	M	0	0	.	N					38	S	S	O		V	N	3270	49.0	33.0	10	10	N	4	3	1	1	1			0	0	N
HOPITAL PRIVE DE VERSAILLES	Private	M	1	0	.	N					38	S	S	O		E	N	3860	51.0	35.0	10	10	N	4	5	2	2	1			0	0	N
CH VERSAILLES	Public	F	1	0	.	O	N	N	N		39	S	S	O		V	N	3570	50.5	34.0	7	10	N			3	2	1			0	0	N
HOPITAL PRIVE DE VERSAILLES	Private	M	1	0	.	N					40	S	S	N		E	N	4390	54.0	37.0	10	10	N	4	3	2	2	1			0	0	O
CH POISSY SAINT-GERMAIN	Public	F	1	0	.	N	N	N	N		38	S	S	N	O	V	N	3720	50.0	34.5	10	10	N			3	2	1			0	0	O
HOPITAL PRIVE DE VERSAILLES	Private	M	1	.	.	N	N	N	N		40	S	S	N		V	N	3580	53.0	33.0	10	10	N	4	3	2	2	1			0	0	N
HOPITAL PRIVE DE VERSAILLES	Private	F	2	0	.	N					38	S	S	N		V	N	3775	51.0	36.0	10	10	N	4	3	4	3	1			0	0	N
CH POISSY SAINT-GERMAIN	Public	F	1	0	.	N	N	N	N		41	S	S	N		V	N	4250	54.0	35.5	10	10	N	4	5	2	2	1			0	0	N
HOPITAL PRIVE PARLY 2	Private	M	0	0	.	N	N	N	N		38	S	S	O		E	N	3410	50.5	37.0	10	10	N	4	3	1	1	1			0	0	N
HOPITAL PRIVE DE VERSAILLES	Private	M	.	0	.	N					39	S	S	N		E	N	3880	52.0	36.0	10	10	N	4	3	2	1	1			0	0	N
HOPITAL PRIVE DE VERSAILLES	Private	M	2	0	.	N					40	S	S	N		V	N	3500	52.0	37.0	10	10	N	3	5	3	3	1			0	0	N
HOPITAL PRIVE PARLY 2	Private	F	0	0	.	N	N	N	N		40	S	S	N		V	N	3490	50.0	35.0	10	10	N	4	3	2	1	1			.	.	N
CH VERSAILLES	Public	F	1	0	.	O					40	S	S	O		E	N	3550	51.5	34.5	10	10	N	4	3	2	2	1			0	0	N
HOPITAL PRIVE PARLY 2	Private	F	2	0	.	N					40	S	S	N		V	N	3740	54.5	34.5	10	10	N	4	4	3	3	1			0	0	N
CH POISSY SAINT-GERMAIN	Public	F	2	0	.	N	N	N	N		37	S	S	N		V	N	3400	50.0	35.5	10	10	N	3		3	3	1	O		0	0	N
CH POISSY SAINT-GERMAIN	Public	F	1	0	.	N	N	N	N		40	S	S	N		V	N	3610	51.5	34.5	5	8	N	4	3	4	2	1			0	0	N
CH MANTES-LA-JOLIE	Public	M	0	0	.	N	N	N	N		41	S	S	N		V	N	3650	52.0	36.0	10	10	N	4	3	1	1	1			0	0	N
CH MANTES-LA-JOLIE	Public	M	1	0	.	N	N	N	N		40	S	S	N		V	N	3420	50.0	36.0	6	10	N	4	5	2	2	1			0	0	N
CH POISSY SAINT-GERMAIN	Public	M	1	0	.	N	N	N	N		39	S	S	N		V	N	3520	50.5	37.0	10	10	N	4	3	2	1	1			0	0	N
CH MANTES-LA-JOLIE	Public	F	0	0	.	N	N	O	N		39	S	S	N		V	N	3590	51.0	34.5	10	10	N	3	5	1	1	1			0	0	O
HOPITAL PRIVE DE VERSAILLES	Private	F	0	0	.	N					39	S	S		O	V	N	3490	48.0	33.5	10	10	N	4	3	1	1	1			0	0	N
CH MEULAN	Public	F	.	0	.	N	N	N	N		37	G	S	N		U	O	3410	47.0	36.0	10	10	N			1	1	1			.	.	N
HOP PRIV OUEST PARISIEN	Private	M	0	0	.	N	N	N	N		40	S	S	N		V	N	3835	53.0	36.0	10	10	N	3	5	1	1	1			0	0	N
HOPITAL PRIVE DE VERSAILLES	Private	F	1	0	.	O					39	S	S	N		E	N	3110	49.0	33.0	10	10	N	4	3	3	2	1			0	0	N
CH MEULAN	Public	F	.	0	.	N	N	N	N		40	S	S	N		V	N	3200	47.0	34.0	10	10	N			1	1	1			.	.	N
HOP PRIV OUEST PARISIEN	Private	M	4	.	.	N	N	N	N		37	S	S	N	O	V	N	2980	47.5	34.0	10	10	N	3	5	5	5	1			.	.	N
CH MANTES-LA-JOLIE	Public	M	1	0	.	N	N	N	N		41	S	S	N		V	N	3340	48.0	35.0	10	10	N		5	2	2	1			0	0	N
CH MEULAN	Public	M	.	0	.	N	N	N	N		39	S	D	N		E	N	3330	.	.	8	10	N			1	1	1			.	.	N
CH MEULAN	Public	M	.	0	.	N	N	N	N		41	S	S	N		V	N	4140	55.0	36.0	10	10	N			5	5	1			0	0	N
HOPITAL PRIVE DE VERSAILLES	Private	M	0	0	.	N					40	S	S	O		E	N	3950	52.0	34.5	10	10	N	4	3	2	1	1			0	0	N
HOPITAL PRIVE DE VERSAILLES	Private	M	0	0	.	N					41	S	S	N		V	N	3640	52.0	36.5	10	10	N	4	3	3	1	1			0	0	N
CH POISSY SAINT-GERMAIN	Public	M	2	0	.	O	N	N	N		39	S	C	N		P	O	2950	50.0	34.0	10	10	N	4	5	5	3	1			0	0	N
CH MEULAN	Public	F	1	.	.	N					35	S	S	N		V	N	3440	50.0	33.0	10	10	N	2	5	2	2	1			0	0	N
CH MANTES-LA-JOLIE	Public	F	0	0	.	N	N	N	N		36	S	C			U	O	2680	45.5	34.0	10	10	N	4	5	3	1	1			0	0	N
CH MANTES-LA-JOLIE	Public	M	1	0	.	N	N	N	N		34	G	D	O		V	N	2330	45.5	33.0	9	10	N	2		2	3	2			0	0	N
HOPITAL PRIVE PARLY 2	Private	M	1	0	.	N	N	N	N		37	S	S			E	N	3300	.	.	10	10	N	3	5	2	2	1			.	.	N
CH MANTES-LA-JOLIE	Public	M	0	0	.	N	N	O	O		36	S	C			P	N	1950	42.0	31.0	10	10	N			1	2	2			0	0	N
CH MANTES-LA-JOLIE	Public	F	0	0	.	N	N	O	O		36	S	C			P	N	1750	44.0	31.0	10	10	N			1	1	2			0	0	N
HOPITAL PRIVE PARLY 2	Private	M	0	0	.	N	N	N	N		38	S	S	N		V	N	3385	49.5	33.5	10	10	N	4	5	2	1	1			0	0	N
CH POISSY SAINT-GERMAIN	Public	M	1	0	.	N	N	N	N		37	S	S	N		U	O	2740	49.0	32.0	10	10	N		5	5	2	1			0	0	N
HOPITAL PRIVE PARLY 2	Private	F	3	0	.	N	N	N	N		38	S	D	N		V	N	3050	47.0	34.0	10	10	N	2	5	4	4	1			.	.	N
HOPITAL PRIVE PARLY 2	Private	F	1	.	.	N	N	N	N		38	S	S	N		V	N	3760	50.0	33.5	10	10	N	4	3	2	2	1			.	.	N
HOPITAL PRIVE PARLY 2	Private	F	1	0	.	N	N	N	N		38	S	C	N		P	O	3130	49.5	33.5	10	10	N	4	5	2	2	1			.	.	N
HOPITAL PRIVE PARLY 2	Private	F	0	0	.	N	N	N	N		36	S	S	N		U	O	2380	46.0	32.0	10	10	N	3	3	1	2	2			0	0	N
HOPITAL PRIVE PARLY 2	Private	F	0	0	.	N	N	N	N		36	A	S	N		U	O	2460	46.0	32.5	1	8	O	3	3	1	2	2			0	0	N
CH POISSY SAINT-GERMAIN	Public	F	1	0	.	N					40	S	S	N		V	N	3640	52.0	34.5	2	8	O	2		2	2	1			0	0	N
CH POISSY SAINT-GERMAIN	Public	M	2	0	.	N	N	N	N		39	S	C	N		P	O	3670	52.0	35.0	10	10	N	2	5	4	3	1			0	0	N
CLINIQUE SAINT LOUIS	Private	M	0	0	.	N	N	N	N		36	S	D	O		V	N	2420	45.0	33.0	10	10	N	4	5	1	1	1			0	0	N
CH MEULAN	Public	F	3	0	.	N	N	N	N		41	S	D	N		V	N	4125	52.0	36.0	10	10	N	3	5	4	4	1			.	.	N
HOPITAL PRIVE PARLY 2	Private	M	0	0	.	N	N	N	N		40	S	S	N		E	N	3850	50.0	36.6	10	10	N			3	1	1			0	0	N
CLINIQUE SAINT LOUIS	Private	M	1	0	.	N					38	S	D	N		V	N	3460	50.5	36.0	10	10	N		5	4	2	1			0	0	N
CH VERSAILLES	Public	M	0	0	.	N	N	N	N		39	S	S	N		V	N	3070	50.0	35.0	10	10	N	4	3	1	1	1			0	0	N
HOPITAL PRIVE DE VERSAILLES	Private	M	0	0	.	N					33	S	S	N		E	N	1820	45.0	30.0	10	10	N	2	1	1	1	1			0	0	N
CH POISSY SAINT-GERMAIN	Public	F	1	0	.	O	N	N	N		39	S	C	N		P	O	3040	50.0	34.0	10	10	N	4	3	2	2	1			0	0	N
CH POISSY SAINT-GERMAIN	Public	M	0	0	.	N	N	N	N		40	S	D	O		U	N	3200	51.0	34.0	10	10	N	4	3	1	1	1			0	0	N
CH VERSAILLES	Public	M	0	0	.	N					39	S	S	N		E	N	3180	47.5	34.5	7	10	N	4	4	1	1	1			0	0	N
HOP PRIV OUEST PARISIEN	Private	M	2	.	.	N	N	N	N		39	S	S	N		V	N	2940	.	.	10	10	N			3	3	1			.	.	N
HOP PRIV OUEST PARISIEN	Private	M	0	0	.	N	N	N	N		38	S	S	N		V	N	2890	.	.	10	10	N			1	1	1			.	.	N
HOP PRIV OUEST PARISIEN	Private	F	0	0	.	N	N	N	N		41	S	D	N		V	N	3250	51.0	35.0	10	10	N	4	5	1	1	1			0	0	N
CH VERSAILLES	Public	F	0	0	.	N	N	N	N		41	S	S	N		V	N	3990	51.0	35.0	10	10	N		5	1	1	1			0	0	N
HOPITAL PRIVE PARLY 2	Private	F	0	0	.	N	N	N	N		41	S	D	N		E	N	3235	.	.	10	10	N	4	3	2	1	1			0	0	N
CH POISSY SAINT-GERMAIN	Public	M	0	0	.	N	N	N	N		40	S	S		O	V	N	3100	53.0	33.0	10	10	N	4	5	2	1	1			0	0	N
HOP PRIV OUEST PARISIEN	Private	M	1	0	.	N	N	N	N		41	S	D	N		V	N	3680	52.0	36.0	9	10	N	4	2	4	2	1			0	0	N
HOPITAL PRIVE DE VERSAILLES	Private	M	.	0	.	N					36	S	C	N		U	O	2400	46.0	34.0	9	10	N	4	3	1	1	1	N	O	0	0	N
HOP PRIV OUEST PARISIEN	Private	F	1	0	.	N	N	N	N		41	S	S	O		V	N	3500	50.0	35.0	10	10	N	3	4	2	2	1			.	0	N
CH VERSAILLES	Public	F	0	0	.	N					40	S	S	N		V	N	3120	49.5	34.0	10	10	N	4	5	1	1	1	O	N	10	0	N
HOP PRIV OUEST PARISIEN	Private	M	1	0	.	O	N	N	N		38	S	C	N		P	O	3130	49.0	33.5	10	10	N	4	5	3	2	1			0	0	N
CLINIQUE SAINT GERMAIN	Private	F	1	0	.	N	N	N	N		39	S	C			P	O	2780	47.0	33.0	10	10	N	4	3	2	2	1			0	0	N
CH VERSAILLES	Public	F	7	0	.	N	N	N	N		39	S	S	N		V	N	3550	50.0	34.0	10	10	N			9	8	1			0	0	N
HOPITAL PRIVE PARLY 2	Private	F	0	0	.	N	N	N	N		40	S	S	N		V	N	3180	50.0	34.5		9	N	4	2	2	1	1			0	0	N
CH POISSY SAINT-GERMAIN	Public	F	0	0	.	N					40	S	S			V	N	3490	52.0	33.0	10	10	N	4	3	1	1	1	O		0	0	N
CH POISSY SAINT-GERMAIN	Public	F	1	0	.	N	N	N	N		40	S	S	N		V	N	3550	50.0	35.0	10	10	N	4	5	2	2	1			0	0	N
HOPITAL PRIVE DE VERSAILLES	Private	M	1	0	.	N					36	S	S	N		E	N	2850	51.0	32.0	10	10	N	4	3	3	2	1			0	0	N
CH POISSY SAINT-GERMAIN	Public	F	0	0	.	N	N	N	N		39	S	S	N	O	V	N	2880	50.0	33.5	10	10	N	4	4	1	1	1			0	0	N
CH MEULAN	Public	M	.	0	.	N	N	N	N		40	S	S	N		V	N	3290	50.0	35.0	10	10	N			3	2	1			0	0	N
CH MEULAN	Public	M	1	0	.	N					37	S	D	O		V	N	2940	49.0	34.5	8	9	N			2	2	1			3	0	N
HOP PRIV OUEST PARISIEN	Private	M	0	0	.	N					37	S	S	N		E	N	2870	50.0	32.5	10	10	N	4	3	1	1	1			0	0	N
HOPITAL PRIVE DE VERSAILLES	Private	F	0	0	.	N					39	S	C	N		P	O	3610	50.0	35.0	10	10		4	3	2	1	1			0	0	N
CH POISSY SAINT-GERMAIN	Public	F	1	0	.	N	N	N	N		41	S	D			V	N	3870	54.0	36.0	10	10	N	4	4	2	2	1			0	0	N
HOP PRIV OUEST PARISIEN	Private	M	2	0	.	O					39	S	S	N		V	N	3115	48.0	32.0	10	10	N	1		3	3	1			0	0	N
CH POISSY SAINT-GERMAIN	Public	F	2	.	.	O	N	N	N		38	S	C			P	O	3410	50.5	34.0	10	10	N		5	3	2	1	O	N	.	.	N
CH POISSY SAINT-GERMAIN	Public	F	.	0	.	N					41	S	D	O		V	N	3440	54.0	34.5	10	10	N	3	5	1	1	1			9	0	N
CH MANTES-LA-JOLIE	Public	M	1	0	.	O	N	N	N		39	S	S	N		V	N	3660	51.5	35.0	10	10	N			4	2	1	O	N	0	0	N
CLINIQUE SAINT LOUIS	Private	F	2	0	.	O	N	N	N		39	S	S	N		E	N	3690	48.5	35.5	10	10	N		5	3	3	1			.	.	N
HOP PRIV OUEST PARISIEN	Private	F	0	0	.	N	N	O	N		38	S	C	N		U	N	2745	48.5	33.0	10	10	N	3	5	2	1	2			0	0	N
CH POISSY SAINT-GERMAIN	Public	F	0	0	.	N	N	N	N		40	S	S			E	N	2750	48.0	34.0	8	10	N	4	5	2	1	1			0	0	N
CH RAMBOUILLET	Public	F	2	0	.	N	N	N	N		39	S	S	N		V	N	3330	48.0	35.0	10	10	N	4	4	2	2	1			0	0	N
CH MANTES-LA-JOLIE	Public	M	0	0	.	N	N	N	N		40	S	D	N		U	N	3430	49.0	34.0	9	10	N	4	4	2	1	1			0	0	N
HOPITAL PRIVE PARLY 2	Private	F	0	0	.	N	N	O	N		38	A	C	N		P	N	2640	48.0	32.5	9	10	N	4	4	1	2	2	N	N	0	0	N
HOP PRIV OUEST PARISIEN	Private	F	3	0	.	N	N	N	N		40	S	D	O		V	N	4120	53.0	35.0	10	10	N	1		4	4	1			0	0	N
CH MANTES-LA-JOLIE	Public	F	1	0	.	N	N	N	N		41	S	D	N		V	N	2730	49.5	33.0	10	10	N	3		2	2	1			0	0	N
CH MEULAN	Public	F	0	0	.	N	N	N	N		40	S	D			V	N	3325	50.0	35.5	10	10	N			2	1	1			.	.	N
HOPITAL PRIVE DE VERSAILLES	Private	M	1	.	.	N	N	N	N		38	S	S	N		V	N	3380	51.0	34.0	10	10	N	4	3	2	2	1			0	0	N
HOPITAL PRIVE DE VERSAILLES	Private	M	1	0	.	N	N	N	N		39	S	S			V	N	2800	49.0	34.5	10	10	N	3	4	3	2	1			0	0	N
HOPITAL PRIVE PARLY 2	Private	M	2	0	.	O	N	N	N		38	S	C	N		P	O	3860	51.0	35.5	10	10	N	4	5	2	2	1			.	.	N
HOPITAL PRIVE PARLY 2	Private	M	0	0	.	N	N	N	N		39	G	C	N		P	N	3340	48.0	34.5	10	10	N	4	3	1	1	1			0	0	N
CH MANTES-LA-JOLIE	Public	F	0	0	.	N					40	S	S	N		V	N	3200	49.0	34.0	10	10	N	4	5	1	1	1			0	0	N
CH RAMBOUILLET	Public	M	2	0	.	N					40	S	S	N		V	N	4010	53.0	36.5	10	10	N	4	3	5	3	1			0	0	N
CH RAMBOUILLET	Public	F	0	0	.	N					38	S	S	N		V	N	2880	48.0	32.0	8	10	N	3	4	1	1	1			0	0	N
CH MANTES-LA-JOLIE	Public	F	0	0	.	N					40	S	S	O		V	N	3300	49.0	35.0	10	10	N	4	5	1	1	1			0	0	N
HOPITAL PRIVE DE VERSAILLES	Private	M	0	0	.	N					38	S	S	N		E	N	3850	52.5	37.0	10	10	N	4	3	1	1	1			0	0	N
CH POISSY SAINT-GERMAIN	Public	M	1	0	.	N	N	N	N		39	S	S	N		V	N	3230	51.0	36.0	10	10	N	4	3	2	2	1			.	.	N
HOPITAL PRIVE PARLY 2	Private	F	0	0	.	N	N	O	N		38	G	C	N		P	N	2660	47.0	32.5	10	10	N	4	4	1	2	2	N	N	0	0	N
CH MANTES-LA-JOLIE	Public		4	0	.	N	N	N	N		39	S	S	N		V	N	3160	49.0	34.0	10	10	N			6	5	1			15	0	N
CH MANTES-LA-JOLIE	Public	M	1	1	.	N					38	S	S	N		V	N	3310	49.0	34.0	10	10	N	4	5	3	3	1			0	0	N
CLINIQUE SAINT LOUIS	Private	M	2	0	.	N	N	N	N		38	S	S	N		V	N	2940	49.0	34.0	10	10	N	2	5	3	3	1			.	.	N
CLINIQUE SAINT GERMAIN	Private	F	0	0	.	N	N	N	N		40	S	S	N		E	N	3380	50.0	35.0	10	10	N	4	5	2	1	1			0	0	N
CH POISSY SAINT-GERMAIN	Public	F	1	0	.	N	N	N	N		41	S	S	N		V	N	3030	50.0	34.0	10	10	N	3	5	3	2	1			0	0	N
CH VERSAILLES	Public	F	.	0	.	N	N	N	N		39	S	S	N		V	N	2890	48.0	34.0	10	10	N	3	5	1	1	1			0	0	N
CH VERSAILLES	Public	F	1	0	.	N					39	S	S	N	N	V	N	3510	51.0	34.5	10	10	N		5	2	2	1			0	0	N
CH VERSAILLES	Public	F	2	0	.	N					38	S	S	N	O	V	N	3590	49.0	33.5	9	10	N			4	3	1			0	0	N
CH POISSY SAINT-GERMAIN	Public	M	2	0	.	N	N	N	N	diabète	39	S	S	N		V	N	3550	53.0	34.0	10	10	N	2	5	2	2	1			0	0	N
CH POISSY SAINT-GERMAIN	Public	F	0	0	.	N	N	N	N		39	S	S	N		V	N	3200	50.0	33.5	10	10	N	4	5	1	1	1			0	0	N
CH VERSAILLES	Public	F	1	0	.	N	N	N	N		39	S	S	N		V	N	3700	49.5	35.0	10	10	N		4	2	2	1			0	0	N
CH VERSAILLES	Public	M	3	0	.	O					39	S	S	N		V	N	3800	51.0	35.5	10	10	N	4	4	4	4	1			0	0	N
CH POISSY SAINT-GERMAIN	Public	F	3	0	.	N					40	S	S	N		V	N	3190	51.0	34.0	10	10	N			5	4	1			0	0	N
CH POISSY SAINT-GERMAIN	Public	M	0	0	.	N	N	N	N		41	S	S	O		V	N	3660	53.0	35.0	10	10	N	3	5	1	1	1			0	0	N
CLINIQUE SAINT LOUIS	Private	F	1	0	.	N	N	N	N		38	S	S			V	N	3840	50.0	36.5	7	10	N	3	5	2	2	1			0	0	N
CLINIQUE SAINT LOUIS	Private	M	1	0	.	N	N	N	N		39	S	S	N		V	N	3360	48.0	34.0	10	10	N	4	3	3	2	1			.	.	N
HOPITAL PRIVE DE VERSAILLES	Private	M	1	0	.	N					39	S	S	N		V	N	3195	49.0	34.0	10	10	N	4	5	3	2	1			0	0	N
HOPITAL PRIVE PARLY 2	Private	F	.	0	.	N	N	N	N		39	S	S	N		E	N	3300	48.0	34.6	10	10	N	3	5	1	1	1			.	.	N
HOP PRIV OUEST PARISIEN	Private	F	1	0	.	N	N	N	N		37	S	S	O		V	N	2710	47.0	32.5	10	10	N	3		1	1	1			.	.	N
HOP PRIV OUEST PARISIEN	Private	M	2	.	.	N	N	N	N		39	S	S	N	O	E	N	3565	50.0	33.5	10	10	N		5	6	6	1			.	.	N
HOP PRIV OUEST PARISIEN	Private	M	1	0	.	N					39	S	S	N		V	N	3635	50.0	34.0	8	9	N	4	5	3	2	1			0	0	N
CH POISSY SAINT-GERMAIN	Public	M	1	0	.	O					41	S	S	N		U	N	2840	50.0	34.0		10	N	4	3	2	2	1			0	0	N
CH POISSY SAINT-GERMAIN	Public	F	1	0	.	N					39	S	D	N		V	N	2890	51.5	33.5	10	10	N		5	2	2	1			.	.	N
HOPITAL PRIVE DE VERSAILLES	Private	M	0	0	.	N	N	N	N		41	S	D	O		E	N	3190	50.0	35.0	10	10	N	4	5	1	1	1			3	0	N
HOPITAL PRIVE DE VERSAILLES	Private	F	0	0	.	N					39	S	D	N		U	O	3420	49.0	35.0	10	10	N	3	5	1	1	1	O		0	0	N
CH MEULAN	Public	M	.	0	.	O	N	N	N		39	S	C	N		P	O	4410	54.0	37.0	10	10	N			4	4	1			0	0	N
CH MEULAN	Public	M	.	0	.	N	N	N	N		41	S	D	O		U	N	3390	51.0	35.0	9	10	N			1	1	1			.	.	N
CH RAMBOUILLET	Public	F	1	0	.	O	N	N	N		38	S	C	N		P	O	3130	50.0	34.0	10	10	N		5	3	2	1			.	.	N
CH RAMBOUILLET	Public	M	2	0	.	N					39	S	D	N		U	O	3090	49.5	36.0	10	10	N	4	3	3	1	1			.	0	O
CH RAMBOUILLET	Public	F	1	0	.	N	N	N	N		39	S	S	N		V	N	3420	52.0	32.0	10	10	N	4	5	2	2	1			.	.	N
HOPITAL PRIVE DE VERSAILLES	Private	F	1	0	.	N	N	N	N		38	S	S			V	N	3450	49.0	32.0	10	10	N	4	5	2	2	1			.	.	N
CH VERSAILLES	Public	F	0	0	.	N	N	N	N		39	S	S	N		U	O	3920	51.0	35.0	10	10	N	3	5	1	1	1			0	0	N
CLINIQUE SAINT GERMAIN	Private	F	1	0	.	N					40	G	C	N		P	O	3730	51.0	37.0	10	10	N	4	3	2	2	1			0	0	N
CH MEULAN	Public	F	0	0	.	N	N	N	N		40	S	S			V	N	2840	49.0	33.0	10	10	N		5	2	1	1			0	0	N
CH MANTES-LA-JOLIE	Public	M	1	0	.	N	N	N	N		40	G	S	N	O	V	N	3100	48.5	36.0		8	N	4	5	2	2	1			0	0	N
HOPITAL PRIVE DE VERSAILLES	Private	M	1	0	.	N					38	S	S	O		V	N	3360	48.0	36.0	10	10	N	4	5	2	2	1			0	0	N
CLINIQUE SAINT GERMAIN	Private	M	.	0	.	N					39	S	C	N		P	N	4330	53.0	37.0	10	10	N	4	3	2	2	1			0	0	N
CLINIQUE SAINT GERMAIN	Private	M	1	0	.	N					40	S	S	N		V	N	3675	51.0	35.5	10	10	N	2		3	2	1			0	0	N
CH MANTES-LA-JOLIE	Public	M	0	0	.	N	N	N	N		39	S	S	N		V	N	2920	49.5	34.0	10	10	N		5	1	1	1			0	0	N
HOP PRIV OUEST PARISIEN	Private	F	0	0	.	N	N	N	N		41	S	S	N	O	V	N	3350	50.0	34.0	10	10	N	4	5	1	1	1			0	0	N
CH MANTES-LA-JOLIE	Public	M	2	0	.	N					41	S	D	N		V	N	3890	53.0	36.0	10	10	N	4	5	3	3	1			0	0	N
CH POISSY SAINT-GERMAIN	Public	M	1	0	.	N	N	N	N		40	S	S	O		V	N	3380	49.0	35.0	10	10	N	3	5	6	2	1			.	.	N
CH POISSY SAINT-GERMAIN	Public	F	1	0	.	N	N	N	N		40	S	S	N		V	N	3410	.	.	10	10	N		5	4	2	1			0	0	N
CH POISSY SAINT-GERMAIN	Public	F	0	0	.	N	N	N	N		40	S	S	N		E	N	3660	51.0	36.5	10	10	N	3	5	1	1	1			.	.	N
HOPITAL PRIVE PARLY 2	Private	F	0	0	.	N	N	N	N		37	S	D	N		V	N	2560	48.0	.	10	10	N	4	3	2	1	1	N	N	0	0	N
CH VERSAILLES	Public	F	.	0	.	N	N	N	N		39	S	S	N		V	N	2860	46.5	32.5	10	10	N	4	3	1	1	1			0	0	N
HOPITAL PRIVE PARLY 2	Private	F	1	0	.	N	N	N	N		41	S	D	N	N	V	N	3610	50.0	35.0	10	10	N	4	3	3	2	1			0	0	N
HOPITAL PRIVE PARLY 2	Private	M	0	0	.	N	N	N	N		41	S	D	N		E	N	3950	51.0	37.0	10	10	N	3	2	2	1	1			0	0	N
CH VERSAILLES	Public	F	0	0	.	N	N	N	N		40	S	S	N		V	N	3730	52.5	34.5	10	10	N	3		1	1	1			0	0	N
HOPITAL PRIVE PARLY 2	Private	F	0	0	.	N	N	N	N		38	S	D	O		V	N	3000	47.0	33.5	10	10	N	4	5	2	1	1			.	.	N
CLINIQUE SAINT GERMAIN	Private	M	1	.	.	O					40	S	S	N		U	N	2970	49.5	33.5	10	10	N	4	4	2	2	1			0	0	N
HOP PRIV OUEST PARISIEN	Private	M	1	0	.	N	N	N	N		39	S	C	N		U	N	2420	47.0	33.0	8	10	N			2	1	1			0	0	N
CH VERSAILLES	Public	F	.	0	.	N	N	N	N	colique néphrétique	39	S	S	N		V	N	3120	50.0	33.0	10	10	N	4	4	1	1	1			.	.	N
CH POISSY SAINT-GERMAIN	Public	F	2	0	.	N					41	S	S	N		V	N	4240	55.5	35.5	10	10	N	4	3	4	3	1			0	0	N
CH POISSY SAINT-GERMAIN	Public	M	0	0	.	N					39	S	S	N		V	N	3120	50.5	35.0	9	10	N	4	5	1	1	1			0	0	N
CH MANTES-LA-JOLIE	Public	F	0	0	.	N	O				41	S	D	N		V	N	3920	52.5	35.0	10	10	N	3	5	1	1	1			0	0	N
CH POISSY SAINT-GERMAIN	Public	F	0	0	.	N	N	N	N		39	S	S	O		V	N	2920	50.0	36.0	10	10	N	3	5	1	1	1			0	0	N
CH VERSAILLES	Public	M	2	0	.	N	N	N	N	bronchite post grippe	38	S	S	N		V	N	3530	50.5	35.0	10	10	N	4	3	3	3	1			0	0	N
CLINIQUE SAINT GERMAIN	Private	M	1	0	.	N					41	S	S	N		V	N	3815	53.0	35.0	10	10	N	4	3	2	2	1			0	0	N
CH MANTES-LA-JOLIE	Public	F	1	0	.	N	N	N	N		40	S	S	N		V	N	3590	50.0	36.0	10	10	N	4	5	3	3	1			0	0	N
CH MANTES-LA-JOLIE	Public	M	0	0	.	N	N	N	N		37	S	S	O		V	N	2650	48.5	34.0	10	10	N	2	5	1	1	1			0	0	N
CH MANTES-LA-JOLIE	Public	M	1	0	.	N					39	S	D	N		V	N	3540	51.0	34.0	10	10	N	4	5	2	2	1			0	0	N
HOP PRIV OUEST PARISIEN	Private	F	2	0	.	N	N	N	N		40	S	S		O	V	N	3020	46.5	34.5	10	10	N	2		5	3	1			0	0	N
CH VERSAILLES	Public	F	2	0	.	O	N	N	N		38	S	C	N		P	O	2730	47.0	33.0	10	10	N	4	4	4	3	1			0	0	N
HOPITAL PRIVE DE VERSAILLES	Private	F	0	0	.	N					38	G	C	N		P	N	2560	49.0	33.0	10	10	N	4	2	1	1	1			0	0	N
CH VERSAILLES	Public	M	2	0	.	O	N	N	N		39	S	C	N		P	O	3510	50.5	36.0	10	10	N		5	3	3	1			0	0	N
CH VERSAILLES	Public	F	0	0	.	N					38	S	S	N		V	N	3250	49.5	33.5	10	10	N	4	4	1	1	1			0	0	N
CH VERSAILLES	Public	F	1	0	.	N					40	S	S	N		V	N	3840	51.5	35.0	10	10	N	4	3	2	2	1			0	0	N
CH MANTES-LA-JOLIE	Public	F	.	0	.	N	N	N	N		38	S	S	N		V	N	2920	51.0	33.0	10	10	N	4	5	3	1	1			.	.	N
CH VERSAILLES	Public	F	0	0	.	N	N	O	N		40	S	S	N		U	O	2880	49.5	32.5	10	10	N	4		2	1	1			0	0	N
CH MANTES-LA-JOLIE	Public	M	0	0	.	N	N	N	N		37	G	S	N		U	O	3170	48.0	35.0	10	10	N	4	5	1	1	1			.	.	N
HOP PRIV OUEST PARISIEN	Private	M	0	0	.	N	N	N	N		39	S	S	N		V	N	3560	50.0	33.0	10	10	N			1	1	1			20	0	N
CH MANTES-LA-JOLIE	Public	F	1	0	.	N	N	N	O		35	S	C			U	N	1510	.	27.0	8	10	N	2	5	2	2	1			.	.	N
CH MANTES-LA-JOLIE	Public	F	1	1	.	O	N	N	N		37	S	C			P	O	3140	48.5	35.0	6	10	N	4	5	6	2	1			.	.	N
CH MANTES-LA-JOLIE	Public	F	.	0	.	N	N	N	N		41	S	S	N		V	N	3150	48.0	34.5	10	10	N			1	1	1			.	.	N
CH POISSY SAINT-GERMAIN	Public	M	1	0	.	N	N	N	N		39	S	S	N		E	N	3290	50.0	33.0	10	10	N	2		2	2	1			10	0	N
CH MANTES-LA-JOLIE	Public	F	2	0	.	O	N	N	N		38	S	C	N		P	O	2580	.	.	10	10	N	4		3	3	1			.	.	N
CH MANTES-LA-JOLIE	Public	F	.	0	.	O	N	N	N		40	S	S	N		V	N	3950	53.0	34.0	10	10	N			2	2	1			.	.	N
CH MANTES-LA-JOLIE	Public	M	.	0	.	N	N	N	N		41	S	D	N		V	N	3710	50.0	35.0	10	10	N			3	3	1			.	.	N
CH MANTES-LA-JOLIE	Public	M	0	0	.	N	N	N	N		37	S	D	N		V	N	2960	48.0	34.0	10	10	N	4	5	2	1	1			.	.	N
CH MANTES-LA-JOLIE	Public	M	2	0	.	O	N	N	N		38	S	C			P	O	3030	49.5	33.0	8	10	N	3	2	3	3	1			.	.	N
CH MANTES-LA-JOLIE	Public	F	2	0	.	N	N	N	N		37	S	D	N		V	N	3410	50.0	34.5	10	10	N	4	5	4	4	1			.	.	N
HOPITAL PRIVE PARLY 2	Private	F	.	0	.	N	N	N	N		39	S	S	N		V	N	3650	50.0	36.0	10	10	N			2	2	1			.	.	N
HOPITAL PRIVE PARLY 2	Private	M	1	0	.	N	N	N	N		38	S	S	N		V	N	2990	48.0	33.5	10	10	N	4	5	2	2	1			.	.	N
HOPITAL PRIVE DE VERSAILLES	Private	F	2	.	.	O					35	S	C	N		U	O	2320	47.0	30.5	10	10	N	3	5	3	3	1			0	0	N
CH RAMBOUILLET	Public	F	1	0	.	N	N	N	O		38	S	D	N		V	N	2500	45.0	33.0	10	10	N			2	2	1			.	.	N
CLINIQUE SAINT GERMAIN	Private	M	.	0	.	N	N	N	N		39	S	D	N		V	N	3390	50.0	35.5	9	10	N	4	4	7	3	1			0	0	N
CH POISSY SAINT-GERMAIN	Public	M	3	0	.	N					40	S	S	N		V	N	3800	55.0	35.0	10	10	N	4	4	6	4	1			0	0	N
HOPITAL PRIVE DE VERSAILLES	Private	M	1	0	.	N					38	S	S	N		E	N	3270	49.0	35.0	10	10	N	4		2	2	1			0	0	N
CH VERSAILLES	Public	F	1	0	.	N	N	N	N		40	S	S	N	O	V	N	3840	50.5	34.0		10	N	4	4	2	2	1			0	0	N
HOPITAL PRIVE DE VERSAILLES	Private	F	1	0	.	N					39	S	D	N		V	N	3280	49.0	36.0	10	10	N			2	2	1			0	0	N
CH POISSY SAINT-GERMAIN	Public	F	1	0	.	N	N	N	N		41	S	S	N		V	N	3580	52.0	35.0			N	4	3	2	2	1			0	0	N
HOPITAL PRIVE DE VERSAILLES	Private	M	.	.	.	O	N	N	N		38	S	C			P	O	3400	48.0	36.0	10	10	N		5	6	5	1			.	.	N
HOPITAL PRIVE PARLY 2	Private	M	1	0	.	N	N	N	N		35	S	S	O		E	N	2460	45.0	32.5	7	8	N			6	1	1			0	0	N
CH POISSY SAINT-GERMAIN	Public	F	2	0	.	N	N	N	N		39	S	S	N		V	N	3120	50.0	35.5	9	10	N	2	5	2	2	1			10	0	N
CH RAMBOUILLET	Public	M	1	0	.	N					38	S	S	N		V	N	4150	52.5	38.0	10	10	N	3	5	2	2	1	O	N	0	0	N
CH POISSY SAINT-GERMAIN	Public	F	2	0	.	N	N	N	N		36	S	D	O		V	N	2720	47.0	32.5	10	10	N	2	3	7	4	1			0	0	N
CH POISSY SAINT-GERMAIN	Public	M	3	0	.	N	N	N	N		41	S	S	N		V	N	3430	53.0	34.5	10	10	N	4	3	6	4	1			0	0	N
CH POISSY SAINT-GERMAIN	Public	F	2	0	.	N	N	N	N		38	S	D	N		V	N	2450	45.0	34.0	9	10	N	4	5	5	3	1			0	0	N
CH POISSY SAINT-GERMAIN	Public	F	0	0	.	N	N	N	N		41	S	S			V	N	3110	51.0	33.5	5	10	N	1		1	1	1			0	0	N
CH POISSY SAINT-GERMAIN	Public		1	0	.	N	N	N	N		40	S	S			V	N	3720	53.0	36.0	10	10	N	4	3	3	2	1			0	0	N
CH POISSY SAINT-GERMAIN	Public	F	2	0	.	N	N	N	N		40	S	S	N		E	N	3150	50.0	35.0	10	10	N	3	5	3	3	1			0	0	N
CH POISSY SAINT-GERMAIN	Public	M	1	0	.	O					39	S	C	N		P	O	3730	51.0	38.0	10	10	N	3	5	2	2	1			0	0	N
CLINIQUE SAINT GERMAIN	Private	M	.	0	.	N					39	S	S	N		V	N	4125	53.0	38.0	9	9	N	4	3	2	2	1			0	0	N
CH POISSY SAINT-GERMAIN	Public	F	0	0	.	N					36	S	S			U	O	2240	48.0	34.5		10	N	4	2	1	1	2			0	0	N
CH POISSY SAINT-GERMAIN	Public	M	0	0	.	N	N	N	N		40	S	S			V	N	3310	52.0	34.0	10	10	N	3		1	1	1			0	0	N
CH POISSY SAINT-GERMAIN	Public	F	0	0	.	N					39	S	S	O		E	N	3500	51.0	36.0	10	10	N	4	5	1	1	1			0	0	N
CH POISSY SAINT-GERMAIN	Public	F	1	0	.	N					41	S	S	N		V	N	2950	47.0	33.5	10	10	N	4	5	3	2	1			0	0	N
CH MANTES-LA-JOLIE	Public	F	2	0	.	N					40	S	S	N	O	V	N	3190	49.0	35.0	10	10	N	3		3	3	1			0	0	N
CH POISSY SAINT-GERMAIN	Public	M	0	0	.	N					36	S	S			U	O	2410	.	.	6	9	O	4	2	1	1	2			0	0	N
CH POISSY SAINT-GERMAIN	Public		0	0	.	N					39	S	S	N		V	N	4350	53.0	36.0	10	10	N	3	5	3	1	1			0	0	N
CH MANTES-LA-JOLIE	Public	M	4	0	.	N	N	N	N	DID	38	S	S	N	O	V	N	3340	48.0	35.0	10	10	N	3	5	9	5	1	O	N	0	0	N
HOPITAL PRIVE DE VERSAILLES	Private	F	3	0	.	N					40	G	D	N		V	N	2980	49.0	35.5	8	10	N	4	4	4	4	1			0	0	N
CH MANTES-LA-JOLIE	Public	F	0	0	.	N	N	N	N		40	S	S	O		E	N	3750	51.0	37.0	7	10	N	4	5	1	1	1			0	0	N
CH POISSY SAINT-GERMAIN	Public	F	0	0	.	N	N	O	N		35	S	S	N		V	N	2820	51.0	32.0	10	10	N	4	5	1	1	1			0	0	O
HOPITAL PRIVE DE VERSAILLES	Private	M	1	0	.	N					38	S	S	N		V	N	3010	49.0	33.0	10	10	N	2	5	2	2	1			0	0	N
CH POISSY SAINT-GERMAIN	Public	M	4	0	.	N	N	N	N		40	S	S	N		V	N	4020	54.0	35.0	10	10	N	2		5	5	1			0	0	N
CH POISSY SAINT-GERMAIN	Public	F	1	0	.	N	N	N	N	RPM	34	S	S	O	O	V	N	2280	.	.	8	8	O	4	3	2	2	1			0	0	N
CH POISSY SAINT-GERMAIN	Public	M	0	0	.	N	N	N	N		38	S	S	O		V	N	3660	54.0	36.0	10	10	N	4	5	1	1	1			0	0	N
CH RAMBOUILLET	Public	F	1	0	.	N	N	N	N		39	S	S			V	N	2980	48.0	33.0	10	10	N	4	3	2	2	1			0	0	N
CH POISSY SAINT-GERMAIN	Public	F	1	0	.	N	N	N	N		39	S	S	N		V	N	3470	53.0	34.7	10	10	N	4	3	3	2	1			0	0	N
CH POISSY SAINT-GERMAIN	Public	M	0	0	.	N					36	S	S	O		U	O	2330	44.5	31.5	9	10	O	4	3	1	1	1			0	0	N
HOP PRIV OUEST PARISIEN	Private	F	0	0	.	N	N	O	N		38	S	C	N		U	N	2390	46.0	33.0	10	10	N	3	5	2	2	2			0	0	N
HOP PRIV OUEST PARISIEN	Private	F	2	0	.		N	N	N		39	S		N		U	O	2620	48.0	33.5	10		N	2	5	2	4	2			0	0	N
HOP PRIV OUEST PARISIEN	Private	M	2	0	.		N	N	N		39	S		N		U	O	2985	49.0	33.0	10	10	N	2	5	2	4	2			0	0	N
CH MANTES-LA-JOLIE	Public	M	3	0	.	O	N	N	N		36	S	C	N		P	O	2680	48.0	31.5	10	10	N	2		4	4	1			10	0	N
HOPITAL PRIVE PARLY 2	Private	F	1	0	.	N	N	N	N		36	S	D	N		V	N	2970	47.0	34.0	10	10	N	2	4	2	2	1			.	.	N
HOPITAL PRIVE DE VERSAILLES	Private	F	0	0	.	N					40	S	D			V	N	3660	50.5	34.0	10	10	N		5	1	1	1	O	N	0	0	N
CH MANTES-LA-JOLIE	Public	M	0	0	.	N	N	N	N		41	S	S	N		E	N	3700	50.0	37.5	10	10	N	4		1	1	1			0	0	N
CH POISSY SAINT-GERMAIN	Public	F	.	0	.	O	N	N	N		36	S	S	N		V	N	2700	47.0	33.0	10	10	N			5	2	1			0	0	N
HOPITAL PRIVE DE VERSAILLES	Private	M	1	0	.	N	N	N	N		37	S	S	N		E	N	3180	52.0	35.0	10	10	N	2		1	1	1			0	0	N
HOPITAL PRIVE PARLY 2	Private	M	1	0	.	N					39	S	D	N		V	N	3380	49.0	33.0	10	10	N	3	5	2	2	1	O		0	0	N
CLINIQUE SAINT LOUIS	Private	M	1	0	.	N					39	S	S	N		V	N	3590	51.0	35.0	10	10	N	2	4	3	2	1			0	0	N
CH POISSY SAINT-GERMAIN	Public		1	0	.	N	N	N	N		39	S	S	N		V	N	2740	49.0	34.0	10	10	N	3	5	2	2	1			0	0	N
HOP PRIV OUEST PARISIEN	Private	M	2	0	.	N					38	S	D	N		V	N	3870	52.0	35.0	10	10	N	3	5	3	3	1	O		0	0	O
CH POISSY SAINT-GERMAIN	Public	F	.	0	.	N	N	N	N		41	S	C	O		P	O	4330	56.0	36.0	10	10	N	3	5	1	1	1			0	0	N
CH POISSY SAINT-GERMAIN	Public	M	1	0	.	N					40	S	S	N		V	N	3830	51.5	37.0	10	10	N	3	5	2	2	1			0	0	N
HOPITAL PRIVE PARLY 2	Private	F	1	0	.	N	N	N	N		40	S	D	N		V	N	3440	49.0	34.5	10	10	N	4	4	3	2	1			.	.	N
CH POISSY SAINT-GERMAIN	Public	M	1	0	.	N	N	N	N		39	S	S	N		V	N	3210	52.0	36.5	10	10	N	4	5	2	2	1			0	0	N
CH POISSY SAINT-GERMAIN	Public	M	1	0	.	N	N	N	N		40	S	S	N		V	N	3390	48.0	31.0	10	10	N	3	5	2	2	1			0	0	N
CH MANTES-LA-JOLIE	Public	F	0	0	.	N	N	N	N		40	S	D	O		V	N	3290	50.5	35.5	10	10	N	3	5	1	1	1			0	6	N
CLINIQUE SAINT LOUIS	Private	F	0	0	.	N					39	S	C	N		P	O	3900	49.0	36.0	10	10	N	3	5	1	1	1			0	0	N
HOPITAL PRIVE PARLY 2	Private	M	0	0	.	N	N	N	N		37	S	S	N		E	N	2670	47.8	33.6	7	10	N	4	2	1	1	1			0	0	N
CH POISSY SAINT-GERMAIN	Public	M	4	0	.	O					39	S	C	N		P	O	3750	53.0	35.0	10	10	N	2	5	6	5	1			0	0	N
CLINIQUE SAINT GERMAIN	Private	F	0	0	.	N					41	S	S	N		V	N	3820	52.0	35.5	9	10	N	4	5	1	1	1			0	0	N
CLINIQUE SAINT LOUIS	Private	M	0	0	.	N					40	S	D	N		V	N	3370	51.0	37.0	10	10	N	4	3	1	1	1			0	0	N
CH POISSY SAINT-GERMAIN	Public	M	2	0	.	N					39	S	D	O		V	N	2890	49.5	33.6	10	10	N	4		1	1	1			0	0	O
CH VERSAILLES	Public	M	7	0	.	N	N	N	N		39	S	S	N		V	N	4250	54.0	35.5	10	10	N		5	8	8	1			0	0	N
CLINIQUE SAINT GERMAIN	Private	M	1	0	.	N	N	N	N		40	S	S	N		V	N	4450	51.0	36.0	9	10	N	3	5	2	2	1			0	0	N
CH POISSY SAINT-GERMAIN	Public	M	2	0	.	N					41	S	C	N		P	O	4760	55.0	37.0	10	10	N	4	4	3	3	1			0	0	N
CH POISSY SAINT-GERMAIN	Public	F	2	0	.	N	N	N	N		41	S	C	N		P	O	4230	53.0	36.0	10	10	N	4	3	2	2	1			0	0	N
CH RAMBOUILLET	Public	M	0	0	.	N	N	N	N		39	S	D	N		V	N	2820	49.0	32.0	10	10	N	4	5	1	1	1	N	O	0	0	N
CH RAMBOUILLET	Public	F	0	0	.	N					40	S	S	N		U	N	2860	50.0	35.0	9	10	N	2	5	2	1	1			0	0	N
CH POISSY SAINT-GERMAIN	Public	F	.	0	.	N	N	N	N		39	S	S	O		E	N	2840	49.5	33.0	10	10	N			1	1	1			0	0	N
CH RAMBOUILLET	Public	M	1	0	.	O					39	S	C			P	O	3280	48.5	33.5	10	10	N	3	5	3	2	1			0	0	N
CH POISSY SAINT-GERMAIN	Public	M	1	0	.	N	N	N	N		40	S	S	N		V	N	3320	52.0	35.0	10	10	N	4	4	2	2	1			.	.	N
CH RAMBOUILLET	Public	F	1	0	.	N					41	S	D	N		V	N	3190	49.0	35.0	10	10	N	4	5	2	2	1			0	0	N
CH POISSY SAINT-GERMAIN	Public	F	2	0	.	N	N	N	N		38	S	D	N		V	N	3190	50.0	34.0	10	10	N	2	5	2	2	1	O	N	0	0	N
CH VERSAILLES	Public	F	0	0	.	N	N	N	N		39	S	C	N		P	O	3200	48.0	33.5	10	10	N		5	1	1	1			10	0	N
CLINIQUE SAINT LOUIS	Private	M	1	0	.	N	N	N	N		39	S	C	N		P	O	2840	47.0	35.0	10	10		4	3	2	2	1			0	0	N
CLINIQUE SAINT LOUIS	Private	M	0	0	.	N	N	N	N		38	S	D	O		E	N	2820	50.0	34.0	8	9	N	3	5	1	1	1			0	0	N
HOPITAL PRIVE PARLY 2	Private	M	2	0	.	N	N	N	N		38	S	C	N		P	O	3290	49.0	36.0	10	10	N	4	3	4	3	1			0	0	N
HOPITAL PRIVE PARLY 2	Private	M	2	0	.	N					40	S	D	N	O	V	N	3120	.	.	10	10	N	4	5	4	3	1			0	0	N
HOPITAL PRIVE DE VERSAILLES	Private	M	.	0	.	N	N	N	N		38	A	C	N		P	N	2860	48.0	34.0	10	10	N		3	1	1	1			.	.	N
CH MANTES-LA-JOLIE	Public	F	0	0	.	N	N	N	N		40	S	S	O		U	N	3090	48.5	33.5	10	10	N	4	4	1	1	1			0	0	N
CH MANTES-LA-JOLIE	Public	M	1	0	.	N					39	S	D	N		V	N	3720	48.5	35.0	10	10	N	4		2	2	1			0	0	N
CH VERSAILLES	Public	M	1	0	.	N	N	N	N		39	S	S	N		V	N	2600	46.5	32.0	10	10	N		4	2	2	1			0	0	N
CH RAMBOUILLET	Public	F	1	0	.	N	N	N	N		40	S	S	N	O	V	N	3190	49.5	33.0	10	10	N	4	3	4	2	1			0	0	N
CH POISSY SAINT-GERMAIN	Public	F	0	0	.	N	N	N	N		39	S	S	N		E	N	3230	51.0	35.0	10	10	N	3	5	1	1	1			0	0	N
HOP PRIV OUEST PARISIEN	Private	F	3	.	.	N					39	S	S	N		V	N	3095	49.0	33.0	10	10	N	1		4	4	1			0	0	N
HOP PRIV OUEST PARISIEN	Private	F	1	.	.	N	N	N	N		38	S	S	N		V	N	3060	49.0	33.0	10	10	N	4		2	2	1			0	0	N
HOPITAL PRIVE DE VERSAILLES	Private	M	.	.	.	N	N	N	N		39	S	S	N		V	N	3930	50.0	35.0	10	10	N	3	5	3	3	1			0	0	N
CH POISSY SAINT-GERMAIN	Public	M	1	0	.	N	N	N	N		40	S	S	N	O	V	N	3350	50.0	35.5	10	10	N	3	5	2	2	1			0	0	N
CH POISSY SAINT-GERMAIN	Public	M	0	0	.	N	N	N	N		37	S	S	N		V	N	2610	49.0	32.0	10	10	N	3		1	1	1			.	.	N
HOPITAL PRIVE PARLY 2	Private	F	0	0	.	N					38	S	S	O		E	N	3370	49.0	35.0	10	10	N	3	5	1	1	1			0	0	N
HOPITAL PRIVE DE VERSAILLES	Private	M	1	0	.	N					38	S	S	O		V	N	3770	51.0	35.0	10	10	N	4	3	3	2	1			0	0	N
CH VERSAILLES	Public	M	1	0	.	N	N	N	N		39	S	S	N		V	N	3820	52.5	37.0	9	10	N	4	5	2	2	1			0	0	N
CH VERSAILLES	Public	F	1	1	.	O					40	S	S	N		V	N	3530	50.0	35.0	10	10	N	4	5	3	3	1			0	0	N
CLINIQUE SAINT GERMAIN	Private	F	1	0	.	O	N	N	N		40	S	S	N		V	N	3935	52.0	36.0	10	10	N	4	2	2	2	1			0	0	N
HOPITAL PRIVE DE VERSAILLES	Private	M	0	0	.	N	N	N	N		40	S	S	N		V	N	3700	54.0	34.0	10	10	N	4	3	1	1	1			0	0	N
CH MEULAN	Public	M	1	0	.	N					37	S	S	N	O	V	N	2555	47.0	32.0	10	10	N			2	2	1	O	N	0	0	N
CH MEULAN	Public	F	.	0	.	O	N	N	N		40	S	S	N		V	N	3755	51.0	35.5	9	10	N	1		3	3	1			0	0	N
CLINIQUE SAINT GERMAIN	Private	M	.	0	.	N	N	N	N		40	S	S	N		V	N	3600	51.0	35.0	10	10	N	3	5	2	2	1			0	0	N
CH MANTES-LA-JOLIE	Public	F	2	0	.	N	N	N	N		39	S	S	O	O	V	N	3180	50.0	34.0	10	10	N	2		3	3	1			0	0	N
CLINIQUE SAINT GERMAIN	Private	F	1	0	.	N					40	S	S	N		V	N	3055	50.0	34.0	10	10	N	4	5	2	2	1			1	0	N
CH VERSAILLES	Public	M	1	0	.	N					41	S	S	O		V	N	3850	50.5	35.0	10	10	N	3	4	3	1	1			0	0	N
CH POISSY SAINT-GERMAIN	Public	F	0	0	.	N	N	N	N		39	S	S			V	N	2850	49.5	32.5	10	10	N	4	5	1	1	1			0	0	N
HOPITAL PRIVE DE VERSAILLES	Private	M	1	0	.	N					40	S	S	N		V	N	3100	50.0	34.0	10	10	N	4	3	2	2	1			0	0
CH VERSAILLES	Public	M	0	0	.	N					40	S	S	N		V	N	3280	49.0	34.0	9	10	N	2		1	1	1			0	0	N
HOPITAL PRIVE PARLY 2	Private	M	.	0	.	N					40	S	S	O		V	N	3805	59.5	35.5	9	10	N	4	3	1	1	1			.	.	N
CH VERSAILLES	Public	M	0	0	.	N					39	S	S	O		V	N	3440	48.5	34.5	10	10	N		5	1	1	1			2	0	N
CH VERSAILLES	Public	F	.	0	.	N	N	N	N		40	S	S	N	O	V	N	3340	50.0	34.0	10	10	N		5	2	1	1			10	0	N
HOP PRIV OUEST PARISIEN	Private	F	3	0	.	N	N	N	N		41	S	D	N		V	N	3060	50.0	35.5	10	10	N	2	5	4	4	1			0	0
CH VERSAILLES	Public	M	3	0	.	O					36	S	S	N		V	N	3160	49.5	34.0	10	10	N	3		4	4	1	O	N	0	0	N
HOPITAL PRIVE DE VERSAILLES	Private	F	0	0	.	N	N	N	N		39	S	S	O		E	N	3750	53.0	34.0	10	10	N	4	3	1	1	1			0	0	N
CH MANTES-LA-JOLIE	Public	F	1	0	.	O					40	S	S	N		V	N	3060	48.0	33.5	1	9	N	2	5	3	2	1			0	0	N
CH VERSAILLES	Public	M	1	0	.	N					39	S	S	N		V	N	3280	50.0	34.4	7	9	O		3	2	2	1			0	0	N
CH POISSY SAINT-GERMAIN	Public	F	0	0	.	N					40	S	S			E	N	3410	51.0	34.0	10	10	N	3	5	1	1	1			0	0	N
HOPITAL PRIVE DE VERSAILLES	Private	F	4	0	.	N	N	N	N		40	S	S	N		V	N	3370	49.0	35.0	10	10	N	4	3	5	5	1			.	.	N
CH VERSAILLES	Public	F	1	0	.	N					36	S	D	N		V	N	2060	44.7	31.5	10	10	N			2	2	1	N	N	0	0	N
[truncated: 15,555 more rows]
